# Supplementary material for: Comprehensive Analysis of a Six-Gene Signature Predicting Survival and Immune Infiltration of Liposarcoma Patients and Deciphering Its Therapeutic Significance
Source: Int J Mol Sci. 2024 Jul 16;25(14):7792. doi: 10.3390/ijms25147792 (PMC11277418; doi:10.3390/ijms25147792)
Supplement: Supplementary file 1 [file ijms-25-07792-s001.zip]

Archive with 16 entries (16 files):
- ijms-3051575-supplementary.pdf
- Supplementary Figures/Figure S1.pdf
- Supplementary Figures/Figure S10.pdf
- Supplementary Figures/Figure S11.pdf
- Supplementary Figures/Figure S2.pdf
- Supplementary Figures/Figure S3_submit.pdf
- Supplementary Figures/Figure S4.pdf
- Supplementary Figures/Figure S5.pdf
- Supplementary Figures/Figure S6.pdf
- Supplementary Figures/Figure S7.pdf
- Supplementary Figures/Figure S8.pdf
- Supplementary Figures/Figure S9.pdf
- Supplementary Tables/Table S1.xlsx
- Supplementary Tables/Table S2.xlsx
- Supplementary Tables/Table S3.xlsx
- Supplementary Tables/Table S4.xlsx
