# Supplementary material for: Comprehensive Analysis of a Six-Gene Signature Predicting Survival and Immune Infiltration of Liposarcoma Patients and Deciphering Its Therapeutic Significance
Source: Int J Mol Sci. 2024 Jul 16;25(14):7792. doi: 10.3390/ijms25147792 (PMC11277418; doi:10.3390/ijms25147792)
Supplement: Supplementary file 1 [file ijms-25-07792-s001.zip › Supplementary Tables/Table S1.xlsx]

## Sheet: GO BP
Table S1. Results of GO enrichment and KEGG pathway analysis of all DEGs.
Category	Term	Count	%	p value	Genes	List Total	Pop Hits	Pop Total	Fold Enrichment	Bonferroni	Benjamini	FDR
GOTERM_BP_DIRECT	GO:0042493~response to drug	21	11.2299	7.52325e-12	NQO1, CDKN1A, MAOB, ACSL1, PTEN, PTGS2, ACACB, THBS1, AGPAT2, COL1A1, CENPF, PNP, CDK4, CAT, MDM2, FOSB, APOD, PPARG, GCLM, HADH, TIMP4	185	293	19157	7.42177	1.35869e-08	1.3587e-08	1.32108e-08
GOTERM_BP_DIRECT	GO:0010273~detoxification of copper ion	7	3.74332	5.34965e-09	MT2A, MT1M, MT1F, MT1G, MT1H, MT1X, MT1E	185	16	19157	45.3037	9.66141e-06	4.83073e-06	4.69699e-06
GOTERM_BP_DIRECT	GO:0045926~negative regulation of growth	7	3.74332	1.7696e-08	MT2A, MT1M, MT1F, MT1G, MT1H, MT1X, MT1E	185	19	19157	38.1505	3.19585e-05	1.0653e-05	1.03581e-05
GOTERM_BP_DIRECT	GO:0071294~cellular response to zinc ion	7	3.74332	1.10106e-07	MT2A, MT1M, MT1F, MT1G, MT1H, MT1X, MT1E	185	25	19157	28.9944	0.000198831	4.97127e-05	4.83364e-05
GOTERM_BP_DIRECT	GO:0051384~response to glucocorticoid	9	4.81283	2.50104e-07	GHR, PFKFB1, IL6, ANXA3, ADIPOQ, ADM, CDO1, S100B, PTGS2	185	67	19157	13.9099	0.000451585	8.61014e-05	8.37176e-05
GOTERM_BP_DIRECT	GO:0071280~cellular response to copper ion	7	3.74332	2.86051e-07	MT2A, MT1M, MT1F, MT1G, MT1H, MT1X, MT1E	185	29	19157	24.9952	0.000516475	8.61014e-05	8.37176e-05
GOTERM_BP_DIRECT	GO:0009410~response to xenobiotic stimulus	14	7.48663	4.85709e-07	MAOB, PTGS2, ACACB, THBS1, AGPAT2, COL1A1, CENPF, PNP, CDK4, CAT, FOSB, GCLM, HADH, TIMP4	185	236	19157	6.14288	0.000876805	0.000125313	0.000121843
GOTERM_BP_DIRECT	GO:0044344~cellular response to fibroblast growth factor stimulus	7	3.74332	6.46026e-07	COL1A1, ZFP36, EGR3, CXCL8, CCL2, ITGB1BP1, GCLM	185	33	19157	21.9654	0.00116604	0.000129636	0.000126047
GOTERM_BP_DIRECT	GO:0006882~cellular zinc ion homeostasis	7	3.74332	6.46026e-07	MT2A, MT1M, MT1F, MT1G, MT1H, MT1X, MT1E	185	33	19157	21.9654	0.00116604	0.000129636	0.000126047
GOTERM_BP_DIRECT	GO:0001525~angiogenesis	14	7.48663	8.13712e-07	CXCL8, EPAS1, CAV1, PDE3B, PTEN, FN1, PTGS2, ADGRG1, LEP, ID1, MMP19, CCL2, ANG, APOD	185	247	19157	5.86931	0.00146848	0.000146956	0.000142888
GOTERM_BP_DIRECT	GO:0006954~inflammatory response	17	9.09091	1.84552e-06	AOC3, CXCL8, PTGER3, ADM, PTGS2, SELE, THBS1, CRHBP, IL6, FASN, AGTR1, S100A12, CCL2, ACKR1, CDO1, S100A8, MGLL	185	403	19157	4.36817	0.00332747	0.000303002	0.000294613
GOTERM_BP_DIRECT	GO:0051726~regulation of cell cycle	15	8.02139	2.1156e-06	PPP1R15A, CDKN1A, CXCL8, GADD45B, CDKN2A, PTEN, YEATS4, FGF2, THBS1, RGCC, CDK4, LEP, MDM2, JUNB, CDKN3	185	313	19157	4.96252	0.00381348	0.000318398	0.000309583
GOTERM_BP_DIRECT	GO:0071276~cellular response to cadmium ion	7	3.74332	2.46071e-06	MT2A, MT1M, MT1F, MT1G, MT1H, MT1X, MT1E	185	41	19157	17.6795	0.00443419	0.000341849	0.000332385
GOTERM_BP_DIRECT	GO:0031100~animal organ regeneration	7	3.74332	4.31778e-06	CCNA2, PFKFB1, CDKN1A, ANXA3, CDK4, ADM, PPARG	185	45	19157	16.108	0.0077676	0.000556993	0.000541573
GOTERM_BP_DIRECT	GO:0008285~negative regulation of cell proliferation	17	9.09091	9.10992e-06	CDKN1A, CXCL8, CDKN2A, PTEN, ADM, KLF4, PTGS2, FGF2, THBS1, ADGRG1, IL6, RGCC, ADAMTS1, CLMN, DLC1, ITGB1BP1, CDKN3	185	457	19157	3.85202	0.016318	0.00109683	0.00106647
GOTERM_BP_DIRECT	GO:0032869~cellular response to insulin stimulus	9	4.81283	1.03397e-05	GHR, CDK4, LEP, PDE3B, ADIPOQ, PTEN, IRS2, PPARG, SORBS1	185	109	19157	8.55011	0.0185004	0.0011671	0.00113479
GOTERM_BP_DIRECT	GO:0032355~response to estradiol	9	4.81283	1.34805e-05	GHR, COL1A1, NQO1, GPX4, LEP, CAT, PTEN, PTGS2, CRYAB	185	113	19157	8.24745	0.0240519	0.001424	0.00138458
GOTERM_BP_DIRECT	GO:0014823~response to activity	7	3.74332	1.41927e-05	IL6, LEP, ADIPOQ, CAT, PTEN, HADH, GCLM	185	55	19157	13.1793	0.0253065	0.001424	0.00138458
GOTERM_BP_DIRECT	GO:0007568~aging	11	5.88235	1.57171e-05	NQO1, GPX4, NAMPT, CAT, PTEN, SERPING1, ADM, APOD, GCLM, PTGS2, FGF2	185	190	19157	5.99508	0.0279863	0.00149396	0.0014526
GOTERM_BP_DIRECT	GO:0051895~negative regulation of focal adhesion assembly	5	2.6738	2.26863e-05	DLC1, PTEN, ITGB1BP1, APOD, THBS1	185	18	19157	28.7643	0.0401439	0.00197121	0.00191664
GOTERM_BP_DIRECT	GO:0048662~negative regulation of smooth muscle cell proliferation	6	3.20856	2.29211e-05	NPR1, ANG, APOD, PPARG, KLF4, TRIB1	185	36	19157	17.2586	0.0405508	0.00197121	0.00191664
GOTERM_BP_DIRECT	GO:0001666~response to hypoxia	10	5.34759	6.22901e-05	EGR1, EPAS1, LEP, CAV1, ADIPOQ, CAT, ADM, ANG, THBS1, CRYAB	185	180	19157	5.75285	0.106402	0.00496484	0.00482738
GOTERM_BP_DIRECT	GO:0097746~regulation of blood vessel diameter	5	2.6738	6.32288e-05	NPR1, AGTR1, ITGB1BP1, ADRB2, GCLM	185	23	19157	22.5112	0.107916	0.00496484	0.00482738
GOTERM_BP_DIRECT	GO:0008217~regulation of blood pressure	7	3.74332	7.79975e-05	COL1A2, NPR1, LEP, HBB, PPARG, SGK1, PTGS2	185	74	19157	9.7954	0.131397	0.00586931	0.00570682
GOTERM_BP_DIRECT	GO:0010888~negative regulation of lipid storage	4	2.13904	9.95435e-05	NFKBIA, IL6, LEP, PPARG	185	10	19157	41.4205	0.16455	0.00719102	0.00699194
GOTERM_BP_DIRECT	GO:0010628~positive regulation of gene expression	16	8.55615	0.000123431	EGR1, CXCL8, CDKN2A, CAV1, PTEN, FN1, KLF4, FGF2, F3, EPB41L4B, IL6, RGCC, ID1, MDM2, PPARG, CD36	185	509	19157	3.25505	0.199829	0.00857371	0.00833635
GOTERM_BP_DIRECT	GO:0006631~fatty acid metabolic process	7	3.74332	0.000245305	PRKAR2B, FASN, CYP4B1, ECHDC3, PPARG, CD36, HADH	185	91	19157	7.96549	0.357941	0.0161898	0.0157415
GOTERM_BP_DIRECT	GO:0045471~response to ethanol	8	4.27807	0.000251004	NQO1, RBP4, MAOB, LEP, ADIPOQ, CAT, CDO1, S100A8	185	129	19157	6.42179	0.364517	0.0161898	0.0157415
GOTERM_BP_DIRECT	GO:0071456~cellular response to hypoxia	8	4.27807	0.000275803	CCNA2, RGCC, EPAS1, PTEN, MDM2, PPARG, S100B, PTGS2	185	131	19157	6.32375	0.392358	0.0171759	0.0167004
GOTERM_BP_DIRECT	GO:0007517~muscle organ development	7	3.74332	0.000292621	CENPF, MRAS, EGR3, FHL1, ETV1, CRYAB, HBEGF	185	94	19157	7.71127	0.410541	0.0176158	0.0171281
GOTERM_BP_DIRECT	GO:2000379~positive regulation of reactive oxygen species metabolic process	5	2.6738	0.000341716	CDKN1A, LEP, AKR1C1, AGTR1, THBS1	185	35	19157	14.7931	0.460572	0.0199077	0.0193566
GOTERM_BP_DIRECT	GO:0071356~cellular response to tumor necrosis factor	8	4.27807	0.000431034	COL1A1, CRHBP, ZFP36, FABP4, CXCL8, GPD1, CCL2, THBS1	185	141	19157	5.87525	0.540959	0.0243265	0.023653
GOTERM_BP_DIRECT	GO:0048661~positive regulation of smooth muscle cell proliferation	6	3.20856	0.000529118	IL6, NAMPT, PTGS2, THBS1, FGF2, HBEGF	185	69	19157	9.00447	0.615511	0.0289572	0.0281555
GOTERM_BP_DIRECT	GO:0008284~positive regulation of cell proliferation	15	8.02139	0.000669924	PTEN, FN1, ADM, IRS2, S100B, FGF2, THBS1, IL6, CDK4, PRC1, LEP, NAMPT, MDM2, ITGB1BP1, HBEGF	185	534	19157	2.90875	0.701888	0.0355848	0.0345996
GOTERM_BP_DIRECT	GO:0055093~response to hyperoxia	4	2.13904	0.000754205	COL1A1, CDKN1A, CDK4, CAT	185	19	19157	21.8003	0.744008	0.038917	0.0378396
GOTERM_BP_DIRECT	GO:0007584~response to nutrient	6	3.20856	0.000824067	NQO1, ACSL1, ADIPOQ, PTEN, PPARG, GCLM	185	76	19157	8.17511	0.774375	0.0413407	0.0401962
GOTERM_BP_DIRECT	GO:0030198~extracellular matrix organization	8	4.27807	0.000848504	COL1A1, COL3A1, COL1A2, OLFML2B, COL5A1, ADAMTS1, MMP19, ADAMTS9	185	158	19157	5.24311	0.784123	0.0414162	0.0402695
GOTERM_BP_DIRECT	GO:0032868~response to insulin	6	3.20856	0.000874525	EGR1, PFKFB1, LEP, CAT, ADM, HADH	185	77	19157	8.06894	0.794042	0.0415629	0.0404123
GOTERM_BP_DIRECT	GO:0031623~receptor internalization	5	2.6738	0.000980983	GHR, CXCL8, CAV1, ADM, CD36	185	46	19157	11.2556	0.830097	0.0454271	0.0441694
GOTERM_BP_DIRECT	GO:0001649~osteoblast differentiation	7	3.74332	0.00102389	COL1A1, VCAN, MYOC, FASN, SHOX2, CAT, JUNB	185	119	19157	6.09126	0.842778	0.0462288	0.0449489
GOTERM_BP_DIRECT	GO:0051591~response to cAMP	5	2.6738	0.0011524	COL1A1, PFKFB1, FOSB, MMP19, CDO1	185	48	19157	10.7866	0.875374	0.0507619	0.0493565
GOTERM_BP_DIRECT	GO:0035024~negative regulation of Rho protein signal transduction	4	2.13904	0.00134006	KANK1, MYOC, DLC1, STMN1	185	23	19157	18.0089	0.911236	0.0549645	0.0534428
GOTERM_BP_DIRECT	GO:0007165~signal transduction	24	12.8342	0.00136104	RERGL, OLFML2B, CXCL8, MYOC, KCNIP2, NPR1, EPAS1, PDE3B, ADIPOQ, ADM, IRS2, FGF2, CXCL14, CRHBP, MRAS, GPRC5A, PPP1R1A, CDK4, DLC1, STMN1, NAMPT, CCL2, PPARG, HBEGF	185	1211	19157	2.05222	0.91454	0.0549645	0.0534428
GOTERM_BP_DIRECT	GO:0016525~negative regulation of angiogenesis	7	3.74332	0.00137534	RGCC, NPR1, ADAMTS1, PDE3B, PPARG, KLF4, THBS1	185	126	19157	5.75285	0.916722	0.0549645	0.0534428
GOTERM_BP_DIRECT	GO:0042572~retinol metabolic process	5	2.6738	0.00144733	LIPE, RBP4, RETSAT, ADH1B, PNPLA2	185	51	19157	10.1521	0.926888	0.0549645	0.0534428
GOTERM_BP_DIRECT	GO:0043066~negative regulation of apoptotic process	14	7.48663	0.00146101	NQO1, CDKN1A, EGR3, PTEN, THBS1, IL6, BAG3, LEP, ID1, CAT, MDM2, PIM1, CRYAB, MCL1	185	515	19157	2.81499	0.928675	0.0549645	0.0534428
GOTERM_BP_DIRECT	GO:0051897~positive regulation of protein kinase B signaling	7	3.74332	0.0014909	MYOC, LEP, ITGB1BP1, THBS1, FGF2, F3, HBEGF	185	128	19157	5.66296	0.932429	0.0549645	0.0534428
GOTERM_BP_DIRECT	GO:0009636~response to toxic substance	6	3.20856	0.00151425	NQO1, CDKN1A, MAOB, CDK4, MDM2, GLYAT	185	87	19157	7.14147	0.935223	0.0549645	0.0534428
GOTERM_BP_DIRECT	GO:0070542~response to fatty acid	4	2.13904	0.00152074	SCD, CAT, CD36, PTGS2	185	24	19157	17.2586	0.935979	0.0549645	0.0534428
GOTERM_BP_DIRECT	GO:0006915~apoptotic process	15	8.02139	0.00152172	PPP1R15A, TIA1, GADD45B, CDKN2A, PTEN, CIDEA, CIDEC, NFKBIA, TPX2, DLC1, MDM2, PIM1, SGK1, S100A8, MCL1	185	582	19157	2.66885	0.936093	0.0549645	0.0534428
GOTERM_BP_DIRECT	GO:0000079~regulation of cyclin-dependent protein serine/threonine kinase activity	5	2.6738	0.00167087	CCNA2, CDKN1A, CDKN2A, CCNL1, CDKN3	185	53	19157	9.769	0.951204	0.0591684	0.0575303
GOTERM_BP_DIRECT	GO:0019915~lipid storage	4	2.13904	0.00171598	CAV1, CIDEA, CD36, PNPLA2	185	25	19157	16.5682	0.955028	0.0595973	0.0579473
GOTERM_BP_DIRECT	GO:0060351~cartilage development involved in endochondral bone morphogenesis	3	1.60428	0.00186672	GHR, COL1A1, SHOX2	185	7	19157	44.3792	0.965763	0.0636093	0.0618482
GOTERM_BP_DIRECT	GO:0010875~positive regulation of cholesterol efflux	4	2.13904	0.00215176	NFKBIA, CAV1, ADIPOQ, PPARG	185	27	19157	15.3409	0.97956	0.0718419	0.0698529
GOTERM_BP_DIRECT	GO:2000134~negative regulation of G1/S transition of mitotic cell cycle	5	2.6738	0.00218788	CDKN1A, FHL1, PTEN, CCL2, KLF4	185	57	19157	9.08345	0.980853	0.0718419	0.0698529
GOTERM_BP_DIRECT	GO:0042060~wound healing	6	3.20856	0.00279212	COL1A1, EPB41L4B, COL3A1, CDKN1A, FGF2, S100A8	185	100	19157	6.21308	0.993588	0.0889004	0.0864392
GOTERM_BP_DIRECT	GO:0009612~response to mechanical stimulus	5	2.6738	0.00280583	COL1A1, COL3A1, FOSB, PPARG, THBS1	185	61	19157	8.48782	0.993745	0.0889004	0.0864392
GOTERM_BP_DIRECT	GO:0001542~ovulation from ovarian follicle	3	1.60428	0.00315984	ADAMTS1, LEP, MMP19	185	9	19157	34.5171	0.996706	0.0983909	0.0956669
GOTERM_BP_DIRECT	GO:0071480~cellular response to gamma radiation	4	2.13904	0.00321501	EGR1, CDKN1A, MDM2, CRYAB	185	31	19157	13.3615	0.99702	0.0984121	0.0956875
GOTERM_BP_DIRECT	GO:0050873~brown fat cell differentiation	4	2.13904	0.00352277	FABP4, ADIPOQ, ADRB2, PTGS2	185	32	19157	12.9439	0.998294	0.106035	0.1031
GOTERM_BP_DIRECT	GO:0044320~cellular response to leptin stimulus	3	1.60428	0.00392492	CCNA2, LEP, PTEN	185	10	19157	31.0654	0.999177	0.114416	0.111249
GOTERM_BP_DIRECT	GO:0006629~lipid metabolic process	8	4.27807	0.00392791	LEP, CIDEA, APOD, PPARG, PLIN1, CD36, FAH, MGLL	185	207	19157	4.00198	0.999181	0.114416	0.111249
GOTERM_BP_DIRECT	GO:0032496~response to lipopolysaccharide	7	3.74332	0.00400779	MAOB, ADM, TRIB1, PTGS2, SELE, S100A8, TIMP4	185	156	19157	4.64653	0.999292	0.11489	0.111709
GOTERM_BP_DIRECT	GO:0043154~negative regulation of cysteine-type endopeptidase activity involved in apoptotic process	5	2.6738	0.00415717	MDM2, KLF4, PTGS2, THBS1, CRYAB	185	68	19157	7.61407	0.99946	0.11731	0.114062
GOTERM_BP_DIRECT	GO:0006469~negative regulation of protein kinase activity	5	2.6738	0.00438044	FABP4, GADD45B, CDKN2A, ITGB1BP1, TRIB1	185	69	19157	7.50372	0.99964	0.121709	0.118339
GOTERM_BP_DIRECT	GO:0043065~positive regulation of apoptotic process	10	5.34759	0.00458483	TOP2A, IL6, GADD45B, CDKN2A, CDK4, ADM, PPARG, S100B, PTGS2, MCL1	185	329	19157	3.14746	0.999751	0.125457	0.121984
GOTERM_BP_DIRECT	GO:0010389~regulation of G2/M transition of mitotic cell cycle	3	1.60428	0.00476692	CDKN1A, CENPF, CDKN2A	185	11	19157	28.2413	0.999821	0.128493	0.124936
GOTERM_BP_DIRECT	GO:0042593~glucose homeostasis	6	3.20856	0.00489078	IL6, RBP4, LEP, ADGRF5, ADIPOQ, PPARG	185	114	19157	5.45007	0.999857	0.129893	0.126297
GOTERM_BP_DIRECT	GO:0070417~cellular response to cold	3	1.60428	0.00568432	NFKBIA, CIDEA, PLIN1	185	12	19157	25.8878	0.999966	0.148781	0.144662
GOTERM_BP_DIRECT	GO:0009749~response to glucose	5	2.6738	0.00589133	EGR1, ADIPOQ, PTEN, IRS2, THBS1	185	75	19157	6.90342	0.999977	0.151996	0.147788
GOTERM_BP_DIRECT	GO:0043537~negative regulation of blood vessel endothelial cell migration	4	2.13904	0.00663451	RGCC, PPARG, THBS1, FGF2	185	40	19157	10.3551	0.999994	0.165153	0.16058
GOTERM_BP_DIRECT	GO:0033762~response to glucagon	3	1.60428	0.0066756	CCNA2, PFKFB1, CDO1	185	13	19157	23.8965	0.999994	0.165153	0.16058
GOTERM_BP_DIRECT	GO:0010745~negative regulation of macrophage derived foam cell differentiation	3	1.60428	0.0066756	NFKBIA, ADIPOQ, PPARG	185	13	19157	23.8965	0.999994	0.165153	0.16058
GOTERM_BP_DIRECT	GO:0042594~response to starvation	4	2.13904	0.00760188	PFKFB1, ZFP36, ADM, PPARG	185	42	19157	9.86203	0.999999	0.181521	0.176496
GOTERM_BP_DIRECT	GO:0030308~negative regulation of cell growth	6	3.20856	0.00766948	CDKN1A, NPR1, CDKN2A, FHL1, PPARG, CRYAB	185	127	19157	4.89219	0.999999	0.181521	0.176496
GOTERM_BP_DIRECT	GO:0010952~positive regulation of peptidase activity	3	1.60428	0.00773928	PCOLCE2, CAV1, FN1	185	14	19157	22.1896	0.999999	0.181521	0.176496
GOTERM_BP_DIRECT	GO:0050892~intestinal absorption	3	1.60428	0.00773928	LEP, ACO1, CD36	185	14	19157	22.1896	0.999999	0.181521	0.176496
GOTERM_BP_DIRECT	GO:0014068~positive regulation of phosphatidylinositol 3-kinase signaling	5	2.6738	0.00805079	MYOC, LEP, CAT, FN1, FGF2	185	82	19157	6.31411	1	0.183199	0.178127
GOTERM_BP_DIRECT	GO:0006919~activation of cysteine-type endopeptidase activity involved in apoptotic process	5	2.6738	0.00805079	CDKN2A, DLC1, PPARG, F3, S100A8	185	82	19157	6.31411	1	0.183199	0.178127
GOTERM_BP_DIRECT	GO:1904706~negative regulation of vascular smooth muscle cell proliferation	4	2.13904	0.00811512	CDKN1A, ADIPOQ, PTEN, PPARG	185	43	19157	9.63268	1	0.183199	0.178127
GOTERM_BP_DIRECT	GO:0001568~blood vessel development	4	2.13904	0.0086483	COL1A1, COL1A2, COL5A1, MDM2	185	44	19157	9.41376	1	0.192825	0.187487
GOTERM_BP_DIRECT	GO:0032270~positive regulation of cellular protein metabolic process	3	1.60428	0.0088739	NFKBIA, AGTR1, KLF4	185	15	19157	20.7103	1	0.193087	0.187742
GOTERM_BP_DIRECT	GO:0015909~long-chain fatty acid transport	3	1.60428	0.0088739	FABP4, PPARG, CD36	185	15	19157	20.7103	1	0.193087	0.187742
GOTERM_BP_DIRECT	GO:0009725~response to hormone	4	2.13904	0.00920158	NQO1, MMP19, ANG, TIMP4	185	45	19157	9.20456	1	0.196804	0.191355
GOTERM_BP_DIRECT	GO:0001501~skeletal system development	6	3.20856	0.00926263	COL1A1, COL3A1, VCAN, COL1A2, SHOX2, PRELP	185	133	19157	4.67149	1	0.196804	0.191355
GOTERM_BP_DIRECT	GO:1902895~positive regulation of pri-miRNA transcription from RNA polymerase II promoter	4	2.13904	0.00977511	EGR1, PPARG, KLF4, FGF2	185	46	19157	9.00447	1	0.204655	0.198989
GOTERM_BP_DIRECT	GO:0007265~Ras protein signal transduction	5	2.6738	0.00987507	CCNA2, CDKN1A, MRAS, CDKN2A, FGF2	185	87	19157	5.95123	1	0.204655	0.198989
GOTERM_BP_DIRECT	GO:0010629~negative regulation of gene expression	9	4.81283	0.00997211	CDKN1A, CXCL8, TIPARP, PPARG, CD36, KLF4, ACACB, CRYAB, FGF2	185	308	19157	3.02585	1	0.204655	0.198989
GOTERM_BP_DIRECT	GO:0045944~positive regulation of transcription from RNA polymerase II promoter	21	11.2299	0.0101199	TOP2A, EGR1, EGR3, CDKN2A, EPAS1, ADIRF, ETV1, FHL5, ADRB2, KLF4, FGF2, NFKBIA, IL6, RGCC, NAMPT, MDM2, FOSB, ITGB1BP1, PPARG, JUNB, IER2	185	1185	19157	1.83509	1	0.205355	0.199669
GOTERM_BP_DIRECT	GO:0050727~regulation of inflammatory response	5	2.6738	0.0106739	GPX4, AGTR1, PTGS2, SELE, MGLL	185	89	19157	5.81749	1	0.214189	0.208259
GOTERM_BP_DIRECT	GO:0045429~positive regulation of nitric oxide biosynthetic process	4	2.13904	0.0109835	HBB, CD36, KLF4, PTGS2	185	48	19157	8.62928	1	0.21561	0.209641
GOTERM_BP_DIRECT	GO:0006635~fatty acid beta-oxidation	4	2.13904	0.0109835	ECHS1, LEP, ADIPOQ, HADH	185	48	19157	8.62928	1	0.21561	0.209641
GOTERM_BP_DIRECT	GO:0030224~monocyte differentiation	3	1.60428	0.0113502	FASN, MT1G, PPARG	185	17	19157	18.2738	1	0.220413	0.21431
GOTERM_BP_DIRECT	GO:0034097~response to cytokine	4	2.13904	0.0129511	COL3A1, SELE, TIMP4, MCL1	185	51	19157	8.12167	1	0.248826	0.241937
GOTERM_BP_DIRECT	GO:0048146~positive regulation of fibroblast proliferation	4	2.13904	0.0136487	CCNA2, CDKN1A, CDK4, FN1	185	52	19157	7.96549	1	0.256767	0.249658
GOTERM_BP_DIRECT	GO:0006633~fatty acid biosynthetic process	4	2.13904	0.0136487	FASN, ACACB, HACD2, MGLL	185	52	19157	7.96549	1	0.256767	0.249658
GOTERM_BP_DIRECT	GO:0007565~female pregnancy	5	2.6738	0.0137943	CRHBP, LEP, NAMPT, FOSB, ADM	185	96	19157	5.3933	1	0.25683	0.249719
GOTERM_BP_DIRECT	GO:0042542~response to hydrogen peroxide	4	2.13904	0.0143674	COL1A1, CAT, HBB, CRYAB	185	53	19157	7.8152	1	0.262096	0.25484
GOTERM_BP_DIRECT	GO:0034605~cellular response to heat	4	2.13904	0.0143674	CDKN1A, BAG3, PTGS2, THBS1	185	53	19157	7.8152	1	0.262096	0.25484
GOTERM_BP_DIRECT	GO:0019433~triglyceride catabolic process	3	1.60428	0.0155611	LIPE, MGLL, PNPLA2	185	20	19157	15.5327	1	0.27825	0.270547
GOTERM_BP_DIRECT	GO:0051412~response to corticosterone	3	1.60428	0.0155611	CDKN1A, MAOB, FOSB	185	20	19157	15.5327	1	0.27825	0.270547
GOTERM_BP_DIRECT	GO:0051496~positive regulation of stress fiber assembly	4	2.13904	0.0158681	RGCC, MYOC, LIMCH1, ITGB1BP1	185	55	19157	7.53101	1	0.280959	0.273181
GOTERM_BP_DIRECT	GO:1990000~amyloid fibril formation	3	1.60428	0.0170916	CDKN2A, MDM2, CD36	185	21	19157	14.7931	1	0.299684	0.291387
GOTERM_BP_DIRECT	GO:0050729~positive regulation of inflammatory response	5	2.6738	0.0174408	NFKBIA, FABP4, AGTR1, S100A12, S100A8	185	103	19157	5.02676	1	0.302866	0.294481
GOTERM_BP_DIRECT	GO:0071363~cellular response to growth factor stimulus	4	2.13904	0.0182786	CAT, MDM2, KLF4, THBS1	185	58	19157	7.14147	1	0.311164	0.30255
GOTERM_BP_DIRECT	GO:0007507~heart development	7	3.74332	0.0185644	COL3A1, CDKN1A, RBP4, PTEN, FN1, ADM, PPARG	185	217	19157	3.34037	1	0.311164	0.30255
GOTERM_BP_DIRECT	GO:0001953~negative regulation of cell-matrix adhesion	3	1.60428	0.0186834	MYOC, CDKN2A, THBS1	185	22	19157	14.1206	1	0.311164	0.30255
GOTERM_BP_DIRECT	GO:0030879~mammary gland development	3	1.60428	0.0186834	FASN, CAV1, IRS2	185	22	19157	14.1206	1	0.311164	0.30255
GOTERM_BP_DIRECT	GO:0071934~thiamine transmembrane transport	2	1.06952	0.0191179	SLC19A3, SLC19A2	185	2	19157	103.551	1	0.311164	0.30255
GOTERM_BP_DIRECT	GO:0071306~cellular response to vitamin E	2	1.06952	0.0191179	COL1A1, PPARG	185	2	19157	103.551	1	0.311164	0.30255
GOTERM_BP_DIRECT	GO:0030199~collagen fibril organization	4	2.13904	0.0191247	COL1A1, COL3A1, COL1A2, COL5A1	185	59	19157	7.02043	1	0.311164	0.30255
GOTERM_BP_DIRECT	GO:0045766~positive regulation of angiogenesis	6	3.20856	0.0197103	CXCL8, ANXA3, ADM, THBS1, FGF2, F3	185	161	19157	3.85906	1	0.317829	0.30903
GOTERM_BP_DIRECT	GO:0022900~electron transport chain	4	2.13904	0.0199923	ALDH4A1, CYB5A, MAOB, ALDH2	185	60	19157	6.90342	1	0.319522	0.310676
GOTERM_BP_DIRECT	GO:0061844~antimicrobial humoral immune response mediated by antimicrobial peptide	5	2.6738	0.0210033	CXCL8, S100A12, ADM, ANG, CXCL14	185	109	19157	4.75006	1	0.332737	0.323525
GOTERM_BP_DIRECT	GO:0009617~response to bacterium	5	2.6738	0.0216373	FABP4, CAV1, ADIPOQ, CCL2, ADAMTS9	185	110	19157	4.70688	1	0.339273	0.32988
GOTERM_BP_DIRECT	GO:0001570~vasculogenesis	4	2.13904	0.0217916	TIPARP, CAV1, ADM, JUNB	185	62	19157	6.68073	1	0.339273	0.32988
GOTERM_BP_DIRECT	GO:0006006~glucose metabolic process	4	2.13904	0.0227234	LEP, ADIPOQ, IRS2, APOD	185	63	19157	6.57469	1	0.350756	0.341045
GOTERM_BP_DIRECT	GO:0032757~positive regulation of interleukin-8 production	4	2.13904	0.0236766	IL6, LEP, ADIPOQ, F3	185	64	19157	6.47196	1	0.361403	0.351398
GOTERM_BP_DIRECT	GO:2000353~positive regulation of endothelial cell apoptotic process	3	1.60428	0.0238134	RGCC, CCL2, THBS1	185	25	19157	12.4262	1	0.361403	0.351398
GOTERM_BP_DIRECT	GO:0010595~positive regulation of endothelial cell migration	4	2.13904	0.0266648	ANXA3, ITGB1BP1, THBS1, FGF2	185	67	19157	6.18217	1	0.401305	0.390195
GOTERM_BP_DIRECT	GO:0030154~cell differentiation	13	6.95187	0.0269529	GADD45B, CAV1, FHL1, ADIRF, ETV1, FGF2, CENPF, ADGRG1, ID1, MMP19, ITGB1BP1, PPARG, MCL1	185	664	19157	2.02736	1	0.402289	0.391151
GOTERM_BP_DIRECT	GO:0007623~circadian rhythm	4	2.13904	0.0277036	EGR3, CDK4, LEP, ADIPOQ	185	68	19157	6.09126	1	0.40592	0.394682
GOTERM_BP_DIRECT	GO:0006979~response to oxidative stress	5	2.6738	0.0278705	NQO1, GPX4, GPX3, GCLM, PTGS2	185	119	19157	4.3509	1	0.40592	0.394682
GOTERM_BP_DIRECT	GO:0051091~positive regulation of sequence-specific DNA binding transcription factor activity	5	2.6738	0.0278705	IL6, RGCC, ANXA3, PTEN, PPARG	185	119	19157	4.3509	1	0.40592	0.394682
GOTERM_BP_DIRECT	GO:0042723~thiamine-containing compound metabolic process	2	1.06952	0.0285401	SLC19A3, SLC19A2	185	3	19157	69.0342	1	0.409075	0.39775
GOTERM_BP_DIRECT	GO:0070543~response to linoleic acid	2	1.06952	0.0285401	ADIPOQ, CD36	185	3	19157	69.0342	1	0.409075	0.39775
GOTERM_BP_DIRECT	GO:0042744~hydrogen peroxide catabolic process	3	1.60428	0.0294487	GPX3, CAT, HBB	185	28	19157	11.0948	1	0.418775	0.407181
GOTERM_BP_DIRECT	GO:0000082~G1/S transition of mitotic cell cycle	4	2.13904	0.0298452	CDKN1A, CDKN2A, CDK4, CDKN3	185	70	19157	5.91722	1	0.421097	0.409439
GOTERM_BP_DIRECT	GO:0070301~cellular response to hydrogen peroxide	4	2.13904	0.0332168	NQO1, IL6, MDM2, KLF4	185	73	19157	5.67405	1	0.457933	0.445254
GOTERM_BP_DIRECT	GO:0071300~cellular response to retinoic acid	4	2.13904	0.0332168	COL1A1, LEP, PPARG, KLF4	185	73	19157	5.67405	1	0.457933	0.445254
GOTERM_BP_DIRECT	GO:0007189~adenylate cyclase-activating G-protein coupled receptor signaling pathway	5	2.6738	0.0333865	ADGRG1, PTGER3, ADM, ADRB2, ADGRL4	185	126	19157	4.10918	1	0.457933	0.445254
GOTERM_BP_DIRECT	GO:0018149~peptide cross-linking	3	1.60428	0.0334702	COL3A1, FN1, THBS1	185	30	19157	10.3551	1	0.457933	0.445254
GOTERM_BP_DIRECT	GO:0001938~positive regulation of endothelial cell proliferation	4	2.13904	0.0343829	EGR3, ANG, FGF2, F3	185	74	19157	5.59737	1	0.466884	0.453958
GOTERM_BP_DIRECT	GO:0043278~response to morphine	3	1.60428	0.0355567	GHR, MDM2, FOSB	185	31	19157	10.0211	1	0.466945	0.454018
GOTERM_BP_DIRECT	GO:0042327~positive regulation of phosphorylation	3	1.60428	0.0355567	TF, ANG, THBS1	185	31	19157	10.0211	1	0.466945	0.454018
GOTERM_BP_DIRECT	GO:0032091~negative regulation of protein binding	4	2.13904	0.0355701	CDKN1A, CAV1, ID1, ITGB1BP1	185	75	19157	5.52274	1	0.466945	0.454018
GOTERM_BP_DIRECT	GO:0071222~cellular response to lipopolysaccharide	6	3.20856	0.0360298	IL6, ZFP36, CXCL8, CDK4, CCL2, CD36	185	189	19157	3.28734	1	0.466945	0.454018
GOTERM_BP_DIRECT	GO:0030335~positive regulation of cell migration	7	3.74332	0.0374709	COL1A1, MYOC, CAV1, IRS2, THBS1, F3, HBEGF	185	256	19157	2.83148	1	0.466945	0.454018
GOTERM_BP_DIRECT	GO:0006094~gluconeogenesis	3	1.60428	0.0376923	PFKFB1, RBP4, GPD1	185	32	19157	9.70794	1	0.466945	0.454018
GOTERM_BP_DIRECT	GO:1902510~regulation of apoptotic DNA fragmentation	2	1.06952	0.0378723	CDKN2A, CIDEA	185	4	19157	51.7757	1	0.466945	0.454018
GOTERM_BP_DIRECT	GO:0006116~NADH oxidation	2	1.06952	0.0378723	NQO1, GPD1	185	4	19157	51.7757	1	0.466945	0.454018
GOTERM_BP_DIRECT	GO:0045986~negative regulation of smooth muscle contraction	2	1.06952	0.0378723	ADRB2, PTGS2	185	4	19157	51.7757	1	0.466945	0.454018
GOTERM_BP_DIRECT	GO:0010748~negative regulation of plasma membrane long-chain fatty acid transport	2	1.06952	0.0378723	IRS2, THBS1	185	4	19157	51.7757	1	0.466945	0.454018
GOTERM_BP_DIRECT	GO:0006534~cysteine metabolic process	2	1.06952	0.0378723	GCLM, CDO1	185	4	19157	51.7757	1	0.466945	0.454018
GOTERM_BP_DIRECT	GO:0036018~cellular response to erythropoietin	2	1.06952	0.0378723	MT2A, MT1X	185	4	19157	51.7757	1	0.466945	0.454018
GOTERM_BP_DIRECT	GO:0035634~response to stilbenoid	2	1.06952	0.0378723	CIDEA, CD36	185	4	19157	51.7757	1	0.466945	0.454018
GOTERM_BP_DIRECT	GO:0098869~cellular oxidant detoxification	4	2.13904	0.0380072	GPX4, GPX3, HBB, PTGS2	185	77	19157	5.37929	1	0.466945	0.454018
GOTERM_BP_DIRECT	GO:0045765~regulation of angiogenesis	3	1.60428	0.0398758	IL6, LEP, FGF2	185	33	19157	9.41376	1	0.483327	0.469946
GOTERM_BP_DIRECT	GO:0045736~negative regulation of cyclin-dependent protein serine/threonine kinase activity	3	1.60428	0.0398758	CDKN1A, CDKN2A, PTEN	185	33	19157	9.41376	1	0.483327	0.469946
GOTERM_BP_DIRECT	GO:0007420~brain development	7	3.74332	0.0411983	ADGRG1, PFKFB3, BAG3, ID1, STMN1, IRS2, APOD	185	262	19157	2.76664	1	0.49379	0.480119
GOTERM_BP_DIRECT	GO:0043406~positive regulation of MAP kinase activity	4	2.13904	0.0418186	GHR, S100A12, THBS1, FGF2	185	80	19157	5.17757	1	0.49379	0.480119
GOTERM_BP_DIRECT	GO:0001818~negative regulation of cytokine production	3	1.60428	0.0421061	TIA1, RGCC, CIDEA	185	34	19157	9.13688	1	0.49379	0.480119
GOTERM_BP_DIRECT	GO:0035924~cellular response to vascular endothelial growth factor stimulus	3	1.60428	0.0421061	EGR3, MT1G, ITGB1BP1	185	34	19157	9.13688	1	0.49379	0.480119
GOTERM_BP_DIRECT	GO:0051497~negative regulation of stress fiber assembly	3	1.60428	0.0421061	MYOC, DLC1, STMN1	185	34	19157	9.13688	1	0.49379	0.480119
GOTERM_BP_DIRECT	GO:0050821~protein stabilization	6	3.20856	0.042521	CCT2, CDKN2A, BAG3, PTEN, PIM1, CRYAB	185	198	19157	3.13792	1	0.495438	0.481722
GOTERM_BP_DIRECT	GO:0030593~neutrophil chemotaxis	4	2.13904	0.0431303	CXCL8, S100A12, CCL2, S100A8	185	81	19157	5.11365	1	0.499316	0.485493
GOTERM_BP_DIRECT	GO:0002027~regulation of heart rate	3	1.60428	0.0443822	EPAS1, SHOX2, MDM2	185	35	19157	8.87583	1	0.507305	0.49326
GOTERM_BP_DIRECT	GO:0034612~response to tumor necrosis factor	3	1.60428	0.0443822	ADIPOQ, PTGS2, SELE	185	35	19157	8.87583	1	0.507305	0.49326
GOTERM_BP_DIRECT	GO:0006003~fructose 2,6-bisphosphate metabolic process	2	1.06952	0.0471153	PFKFB1, PFKFB3	185	5	19157	41.4205	1	0.522026	0.507574
GOTERM_BP_DIRECT	GO:0031622~positive regulation of fever generation	2	1.06952	0.0471153	PTGER3, PTGS2	185	5	19157	41.4205	1	0.522026	0.507574
GOTERM_BP_DIRECT	GO:0060561~apoptotic process involved in morphogenesis	2	1.06952	0.0471153	PPP2R1B, CRYAB	185	5	19157	41.4205	1	0.522026	0.507574
GOTERM_BP_DIRECT	GO:0045923~positive regulation of fatty acid metabolic process	2	1.06952	0.0471153	ADIPOQ, PPARG	185	5	19157	41.4205	1	0.522026	0.507574
GOTERM_BP_DIRECT	GO:2000535~regulation of entry of bacterium into host cell	2	1.06952	0.0471153	CXCL8, CAV1	185	5	19157	41.4205	1	0.522026	0.507574
GOTERM_BP_DIRECT	GO:0070373~negative regulation of ERK1 and ERK2 cascade	4	2.13904	0.0485805	ADIPOQ, PTEN, ITGB1BP1, KLF4	185	85	19157	4.873	1	0.533826	0.519047
GOTERM_BP_DIRECT	GO:0046427~positive regulation of JAK-STAT cascade	3	1.60428	0.0490671	GHR, IL6, LEP	185	37	19157	8.39606	1	0.533826	0.519047
GOTERM_BP_DIRECT	GO:0032570~response to progesterone	3	1.60428	0.0490671	CAV1, FOSB, THBS1	185	37	19157	8.39606	1	0.533826	0.519047
GOTERM_BP_DIRECT	GO:0001890~placenta development	3	1.60428	0.0514739	LEP, ANG, PPARG	185	38	19157	8.17511	1	0.553344	0.538025
GOTERM_BP_DIRECT	GO:0008219~cell death	3	1.60428	0.0514739	PTGER3, CIDEA, EMP1	185	38	19157	8.17511	1	0.553344	0.538025
GOTERM_BP_DIRECT	GO:0006805~xenobiotic metabolic process	4	2.13904	0.0528788	NQO1, AKR1C1, S100A12, GLYAT	185	88	19157	4.70688	1	0.56291	0.547326
GOTERM_BP_DIRECT	GO:0001937~negative regulation of endothelial cell proliferation	3	1.60428	0.0539222	RGCC, CAV1, THBS1	185	39	19157	7.96549	1	0.56291	0.547326
GOTERM_BP_DIRECT	GO:0046326~positive regulation of glucose import	3	1.60428	0.0539222	ADIPOQ, IRS2, SORBS1	185	39	19157	7.96549	1	0.56291	0.547326
GOTERM_BP_DIRECT	GO:0043588~skin development	3	1.60428	0.0539222	COL1A1, COL3A1, COL5A1	185	39	19157	7.96549	1	0.56291	0.547326
GOTERM_BP_DIRECT	GO:0033574~response to testosterone	3	1.60428	0.0539222	NQO1, CDK4, THBS1	185	39	19157	7.96549	1	0.56291	0.547326
GOTERM_BP_DIRECT	GO:0030324~lung development	4	2.13904	0.0558429	COL3A1, RBP4, EPAS1, FGF2	185	90	19157	4.60228	1	0.57092	0.555113
GOTERM_BP_DIRECT	GO:2000481~positive regulation of cAMP-dependent protein kinase activity	2	1.06952	0.05627	ADIPOQ, ADRB2	185	6	19157	34.5171	1	0.57092	0.555113
GOTERM_BP_DIRECT	GO:0010891~negative regulation of sequestering of triglyceride	2	1.06952	0.05627	PPARG, PNPLA2	185	6	19157	34.5171	1	0.57092	0.555113
GOTERM_BP_DIRECT	GO:0045906~negative regulation of vasoconstriction	2	1.06952	0.05627	LEP, ADM	185	6	19157	34.5171	1	0.57092	0.555113
GOTERM_BP_DIRECT	GO:0006084~acetyl-CoA metabolic process	2	1.06952	0.05627	FASN, ACACB	185	6	19157	34.5171	1	0.57092	0.555113
GOTERM_BP_DIRECT	GO:0032088~negative regulation of NF-kappaB transcription factor activity	4	2.13904	0.0588846	NFKBIA, CDKN2A, CAT, KLF4	185	92	19157	4.50223	1	0.591358	0.574986
GOTERM_BP_DIRECT	GO:0009409~response to cold	3	1.60428	0.0589394	ADM, PPARG, ADRB2	185	41	19157	7.57693	1	0.591358	0.574986
GOTERM_BP_DIRECT	GO:0008360~regulation of cell shape	5	2.6738	0.0602263	PALMD, DLC1, FN1, CCL2, S100B	185	153	19157	3.38403	1	0.599694	0.583092
GOTERM_BP_DIRECT	GO:0050731~positive regulation of peptidyl-tyrosine phosphorylation	4	2.13904	0.0604343	GHR, IL6, ADIPOQ, CD36	185	93	19157	4.45382	1	0.599694	0.583092
GOTERM_BP_DIRECT	GO:0090051~negative regulation of cell migration involved in sprouting angiogenesis	3	1.60428	0.0615062	ITGB1BP1, KLF4, THBS1	185	42	19157	7.39653	1	0.606996	0.590191
GOTERM_BP_DIRECT	GO:0030336~negative regulation of cell migration	5	2.6738	0.0637511	KANK1, LIMCH1, DLC1, ADIPOQ, PTEN	185	156	19157	3.31895	1	0.624334	0.607049
GOTERM_BP_DIRECT	GO:0042307~positive regulation of protein import into nucleus	3	1.60428	0.0641107	BAG3, LEP, PTGS2	185	43	19157	7.22451	1	0.624334	0.607049
GOTERM_BP_DIRECT	GO:0035556~intracellular signal transduction	9	4.81283	0.0652375	CXCL8, PPP1R1A, NPR1, PRKAR2B, LEP, STMN1, ITGB1BP1, SIK2, SGK1	185	444	19157	2.09901	1	0.624334	0.607049
GOTERM_BP_DIRECT	GO:1990776~response to angiotensin	2	1.06952	0.0653373	COL3A1, PTGS2	185	7	19157	29.5861	1	0.624334	0.607049
GOTERM_BP_DIRECT	GO:0071455~cellular response to hyperoxia	2	1.06952	0.0653373	CAV1, PPARG	185	7	19157	29.5861	1	0.624334	0.607049
GOTERM_BP_DIRECT	GO:0010573~vascular endothelial growth factor production	2	1.06952	0.0653373	IL6, ADGRG1	185	7	19157	29.5861	1	0.624334	0.607049
GOTERM_BP_DIRECT	GO:0051092~positive regulation of NF-kappaB transcription factor activity	5	2.6738	0.0686193	CAV1, CAT, S100A12, CD36, S100A8	185	160	19157	3.23598	1	0.652244	0.634187
GOTERM_BP_DIRECT	GO:0002548~monocyte chemotaxis	3	1.60428	0.0694285	IL6, S100A12, CCL2	185	45	19157	6.90342	1	0.653062	0.634981
GOTERM_BP_DIRECT	GO:0043407~negative regulation of MAP kinase activity	3	1.60428	0.0694285	CAV1, ADIPOQ, PPARG	185	45	19157	6.90342	1	0.653062	0.634981
GOTERM_BP_DIRECT	GO:0007166~cell surface receptor signaling pathway	7	3.74332	0.0705205	ADGRG1, NPR1, ADGRF5, CCL2, CD36, ADRB2, ADGRL4	185	301	19157	2.40817	1	0.659896	0.641627
GOTERM_BP_DIRECT	GO:0050796~regulation of insulin secretion	3	1.60428	0.07214	IL6, LEP, HADH	185	46	19157	6.75335	1	0.66952	0.650984
GOTERM_BP_DIRECT	GO:1990830~cellular response to leukemia inhibitory factor	4	2.13904	0.0735047	MRAS, PCOLCE2, KLF4, GCLM	185	101	19157	4.10104	1	0.66952	0.650984
GOTERM_BP_DIRECT	GO:0044539~long-chain fatty acid import	2	1.06952	0.0743178	ACSL1, CD36	185	8	19157	25.8878	1	0.66952	0.650984
GOTERM_BP_DIRECT	GO:0006651~diacylglycerol biosynthetic process	2	1.06952	0.0743178	ANG, PNPLA2	185	8	19157	25.8878	1	0.66952	0.650984
GOTERM_BP_DIRECT	GO:0042135~neurotransmitter catabolic process	2	1.06952	0.0743178	MAOB, MAOA	185	8	19157	25.8878	1	0.66952	0.650984
GOTERM_BP_DIRECT	GO:0010642~negative regulation of platelet-derived growth factor receptor signaling pathway	2	1.06952	0.0743178	ADIPOQ, APOD	185	8	19157	25.8878	1	0.66952	0.650984
GOTERM_BP_DIRECT	GO:1904646~cellular response to beta-amyloid	3	1.60428	0.0748854	NAMPT, CD36, ADRB2	185	47	19157	6.60966	1	0.66952	0.650984
GOTERM_BP_DIRECT	GO:0071364~cellular response to epidermal growth factor stimulus	3	1.60428	0.0748854	COL1A1, ZFP36, ID1	185	47	19157	6.60966	1	0.66952	0.650984
GOTERM_BP_DIRECT	GO:0006091~generation of precursor metabolites and energy	3	1.60428	0.0748854	GBE1, ADIPOQ, COX7A1	185	47	19157	6.60966	1	0.66952	0.650984
GOTERM_BP_DIRECT	GO:0010718~positive regulation of epithelial to mesenchymal transition	3	1.60428	0.0776637	COL1A1, IL6, RGCC	185	48	19157	6.47196	1	0.687552	0.668517
GOTERM_BP_DIRECT	GO:0051781~positive regulation of cell division	3	1.60428	0.0776637	CAT, ITGB1BP1, FGF2	185	48	19157	6.47196	1	0.687552	0.668517
GOTERM_BP_DIRECT	GO:0007160~cell-matrix adhesion	4	2.13904	0.0822584	COL3A1, FN1, ITGB1BP1, SORBS1	185	106	19157	3.9076	1	0.716516	0.696679
GOTERM_BP_DIRECT	GO:0032760~positive regulation of tumor necrosis factor production	4	2.13904	0.0822584	IL6, LEP, CD36, THBS1	185	106	19157	3.9076	1	0.716516	0.696679
GOTERM_BP_DIRECT	GO:0032964~collagen biosynthetic process	2	1.06952	0.0832126	COL1A1, COL5A1	185	9	19157	23.0114	1	0.716516	0.696679
GOTERM_BP_DIRECT	GO:0071314~cellular response to cocaine	2	1.06952	0.0832126	CCNA2, CRHBP	185	9	19157	23.0114	1	0.716516	0.696679
GOTERM_BP_DIRECT	GO:0010764~negative regulation of fibroblast migration	2	1.06952	0.0832126	ITGB1BP1, FGF2	185	9	19157	23.0114	1	0.716516	0.696679
GOTERM_BP_DIRECT	GO:0009755~hormone-mediated signaling pathway	3	1.60428	0.0833158	GHR, CRHBP, PPARG	185	50	19157	6.21308	1	0.716516	0.696679
GOTERM_BP_DIRECT	GO:0007155~cell adhesion	10	5.34759	0.0855424	COL1A1, AOC3, VCAN, ADGRG1, COL5A1, FN1, CCL2, CD36, SELE, THBS1	185	552	19157	1.87593	1	0.723978	0.703934
GOTERM_BP_DIRECT	GO:0007229~integrin-mediated signaling pathway	4	2.13904	0.0858804	COL3A1, ADAMTS1, FN1, ITGB1BP1	185	108	19157	3.83524	1	0.723978	0.703934
GOTERM_BP_DIRECT	GO:0010507~negative regulation of autophagy	3	1.60428	0.0861879	LEP, NAMPT, MCL1	185	51	19157	6.09126	1	0.723978	0.703934
GOTERM_BP_DIRECT	GO:1904707~positive regulation of vascular smooth muscle cell proliferation	3	1.60428	0.0861879	ADAMTS1, MDM2, FGF2	185	51	19157	6.09126	1	0.723978	0.703934
GOTERM_BP_DIRECT	GO:0045600~positive regulation of fat cell differentiation	3	1.60428	0.0861879	ZFP36, ADIRF, PPARG	185	51	19157	6.09126	1	0.723978	0.703934
GOTERM_BP_DIRECT	GO:0090263~positive regulation of canonical Wnt signaling pathway	4	2.13904	0.0877166	COL1A1, KANK1, CAV1, FGF2	185	109	19157	3.80005	1	0.733408	0.713103
GOTERM_BP_DIRECT	GO:0033622~integrin activation	2	1.06952	0.0920223	FN1, ITGB1BP1	185	10	19157	20.7103	1	0.748614	0.727888
GOTERM_BP_DIRECT	GO:0006000~fructose metabolic process	2	1.06952	0.0920223	PFKFB1, PFKFB3	185	10	19157	20.7103	1	0.748614	0.727888
GOTERM_BP_DIRECT	GO:0042420~dopamine catabolic process	2	1.06952	0.0920223	MAOB, MAOA	185	10	19157	20.7103	1	0.748614	0.727888
GOTERM_BP_DIRECT	GO:0002544~chronic inflammatory response	2	1.06952	0.0920223	THBS1, S100A8	185	10	19157	20.7103	1	0.748614	0.727888
GOTERM_BP_DIRECT	GO:0009967~positive regulation of signal transduction	2	1.06952	0.0920223	MAOA, ADIPOQ	185	10	19157	20.7103	1	0.748614	0.727888
GOTERM_BP_DIRECT	GO:0030299~intestinal cholesterol absorption	2	1.06952	0.0920223	AKR1C1, CD36	185	10	19157	20.7103	1	0.748614	0.727888
GOTERM_BP_DIRECT	GO:0071230~cellular response to amino acid stimulus	3	1.60428	0.0979631	COL1A1, COL3A1, COL1A2	185	55	19157	5.64826	1	0.787665	0.765858
GOTERM_BP_DIRECT	GO:0055088~lipid homeostasis	3	1.60428	0.0979631	IRS2, PPARG, PNPLA2	185	55	19157	5.64826	1	0.787665	0.765858
GOTERM_BP_DIRECT	GO:0050830~defense response to Gram-positive bacterium	4	2.13904	0.0990749	IL6, ADM, ANG, CD36	185	115	19157	3.60179	1	0.787665	0.765858

## Sheet: GO CC
Table S1. Results of GO enrichment and KEGG pathway analysis of all DEGs.
Category	Term	Count	%	p value	Genes	List Total	Pop Hits	Pop Total	Fold Enrichment	Bonferroni	Benjamini	FDR
GOTERM_CC_DIRECT	GO:0031012~extracellular matrix	14	7.48663	7.8079e-07	OLFML2B, LRRC17, FN1, PRELP, THBS1, COL1A1, COL3A1, VCAN, COL1A2, COL5A1, ADAMTS1, MMP19, ADAMTS9, TIMP4	187	256	20163	5.8966	0.000194398	0.000194294	0.000185711
GOTERM_CC_DIRECT	GO:0005615~extracellular space	40	21.3904	1.5606e-06	OLFML2B, CXCL8, LRRC17, HBB, ADM, PRELP, FGF2, CXCL14, THBS1, GHR, CRHBP, NAMPT, S100A12, CCL2, APOD, CD36, ADAMTS9, TIMP4, MYOC, GPX3, ADIPOQ, FN1, S100B, SELE, F3, COL1A1, COL3A1, TF, IL6, VCAN, RBP4, COL1A2, COL5A1, LEP, CAT, SERPING1, MMP19, ANG, S100A8, HBEGF	187	1906	20163	2.26282	0.000388513	0.000194294	0.000185711
GOTERM_CC_DIRECT	GO:0005811~lipid particle	9	4.81283	4.38625e-06	LIPE, FABP4, CAV1, CIDEA, G0S2, METTL7A, PLIN1, CIDEC, PNPLA2	187	101	20163	9.60804	0.00109158	0.000364059	0.000347976
GOTERM_CC_DIRECT	GO:0005576~extracellular region	41	21.9251	7.79837e-06	OLFML2B, CXCL8, PCOLCE2, PTEN, HBB, ADM, PRELP, FGF2, THBS1, GHR, HEBP2, CRHBP, ADGRG1, PNP, ADAMTS1, S100A12, CCL2, APOD, METTL7A, ADAMTS9, CCT2, GPX3, ADIPOQ, FN1, S100B, COL1A1, COL3A1, TF, IL6, VCAN, RBP4, COL1A2, COL5A1, LEP, CAT, SERPING1, MMP19, ANG, MXRA5, S100A8, HBEGF	187	2116	20163	2.08921	0.00193992	0.000485449	0.000464003
GOTERM_CC_DIRECT	GO:0005737~cytoplasm	77	41.1765	1.69422e-05	TOP2A, ALDH1L1, GBE1, MT1M, FHL1, PTEN, ADM, MT1X, FGF2, EPB41L4B, HEBP2, MT2A, ZFP36, PNP, PPP2R1B, PTTG1, NAMPT, STMN1, PIM1, CD36, GYG2, HADH, LMCD1, IER2, ANXA3, LIMCH1, CCNA2, CAT, MT1F, MT1G, MT1H, ITGB1BP1, PPARG, SIK2, SGK1, TRIB1, CRYAB, MT1E, PPP1R15A, KANK1, EPAS1, NREP, PTGS2, PALMD, CLMN, BAG3, PRKAR2B, S100A12, SNCG, APOD, MCL1, AOC3, GINS1, EGR1, NQO1, TIA1, GADD45B, CDKN2A, KCNIP2…	187	5375	20163	1.54463	0.00420976	0.000843722	0.000806449
GOTERM_CC_DIRECT	GO:0005829~cytosol	75	40.107	6.78541e-05	CDKN1A, ALDH1L1, GBE1, PDE3B, FHL1, PTEN, ADIRF, HBB, IRS2, SMC4, GHR, CALB2, LIPE, EPB41L4B, MT2A, ZFP36, PNP, PTTG1, NAMPT, STMN1, PIM1, MAP3K8, GYG2, CCT2, GPX4, CCNA2, GPD1, CAT, ANG, ITGB1BP1, PPARG, PLIN1, SGK1, TRIB1, CRYAB, S100A8, MGLL, PPP1R15A, PFKFB1, PFKFB3, MAOA, EPAS1, ADH1B, ACACB, BAG3, PRKAR2B, S100A12, MCL1, NQO1, CYB5A, TIA1, CDKN2A, AKR1C1, CIDEA, SORBS1, FAH, S100B, CIDEC, N…	187	5388	20163	1.50088	0.0167543	0.00281594	0.00269154
GOTERM_CC_DIRECT	GO:0070062~extracellular exosome	39	20.8556	0.00011721	ALDH1L1, GBE1, ADIRF, HBB, PRELP, THBS1, HEBP2, ADGRG1, PNP, PPP2R1B, ALDH2, PRKAR2B, COBLL1, STMN1, NAMPT, SNCG, APOD, CCT2, MYOC, GPX4, ANXA3, GPX3, AKR1C1, FN1, FAH, TF, RBP4, GPRC5A, FABP4, COL1A2, FASN, GPD1, CAT, SERPING1, ACO1, CRYAB, MXRA5, S100A8, PCYOX1	187	2217	20163	1.89676	0.0287651	0.00416932	0.00398513
GOTERM_CC_DIRECT	GO:0005788~endoplasmic reticulum lumen	12	6.41711	0.000137672	COL1A1, COL3A1, IL6, VCAN, TF, COL1A2, COL5A1, FN1, SERPING1, PTGS2, THBS1, PNPLA2	187	307	20163	4.2146	0.0337017	0.00428504	0.00409574
GOTERM_CC_DIRECT	GO:0005901~caveola	6	3.20856	0.000730923	LIPE, CAV1, DLC1, CD36, PTGS2, SELE	187	77	20163	8.40183	0.166454	0.0202222	0.0193288
GOTERM_CC_DIRECT	GO:0005581~collagen trimer	6	3.20856	0.00170801	COL1A1, COL3A1, COL1A2, COL5A1, ADIPOQ, CD36	187	93	20163	6.95636	0.34666	0.0425293	0.0406505
GOTERM_CC_DIRECT	GO:0005741~mitochondrial outer membrane	8	4.27807	0.0018979	PPP1R15A, CYB5A, MAOB, MYOC, MAOA, ACSL1, ACACB, MCL1	187	189	20163	4.56396	0.376886	0.0429615	0.0410636
GOTERM_CC_DIRECT	GO:0005739~mitochondrion	25	13.369	0.00268831	PPP1R15A, ECHS1, MAOB, MAOA, PTEN, GLYAT, COX7A1, ACACB, GHR, HEBP2, ALDH2, HADH, MCL1, TSFM, GPX4, ACSL1, CDKN2A, CIDEA, G0S2, ALDH4A1, CAT, ECHDC3, ACO1, SGK1, CRYAB	187	1410	20163	1.91176	0.48844	0.0557824	0.0533181
GOTERM_CC_DIRECT	GO:0005783~endoplasmic reticulum	21	11.2299	0.00332165	PPP1R15A, AOC3, MYOC, ACSL1, CAV1, PDE3B, ADIPOQ, PTGS2, THBS1, HACD2, AGPAT2, CIDEC, TM7SF2, COL1A2, SCD, CAT, ACO1, APOD, PLIN1, METTL7A, ADAMTS9	187	1112	20163	2.03624	0.563282	0.0636223	0.0608117
GOTERM_CC_DIRECT	GO:0000307~cyclin-dependent protein kinase holoenzyme complex	4	2.13904	0.00553089	CCNA2, CDKN1A, CDK4, CCNL1	187	39	20163	11.0588	0.748676	0.0983708	0.0940251
GOTERM_CC_DIRECT	GO:0045121~membrane raft	8	4.27807	0.00890614	ADGRG1, PPP2R1B, PRKAR2B, CAV1, DLC1, SORBS1, CD36, SELE	187	251	20163	3.43661	0.892209	0.147842	0.141311
GOTERM_CC_DIRECT	GO:0043235~receptor complex	7	3.74332	0.0152265	GHR, GPRC5A, NPR1, PPARG, CD36, ADRB2, TM7SF2	187	216	20163	3.49428	0.978084	0.22346	0.213588
GOTERM_CC_DIRECT	GO:0005634~nucleus	69	36.8984	0.0152563	TOP2A, CDKN1A, MT1M, FHL1, PTEN, ADIRF, MT1X, YEATS4, FHL5, SMC4, FGF2, GHR, CALB2, TRO, CRHBP, MT2A, ZFP36, PNP, PTTG1, PIM1, CCNL1, LMCD1, IER2, GPX4, ETV1, CCNA2, MT1F, MT1G, MT1H, ANG, ITGB1BP1, PPARG, SIK2, SGK1, TRIB1, CRYAB, S100A8, MT1E, KANK1, EPAS1, SHOX2, ADRB2, NREP, ACACB, BAG3, S100A12, MCL1, GINS1, EGR1, TIA1, EGR3, GADD45B, CDKN2A, TIPARP, CIDEA, SORBS1, S100B, CIDEC, NFKBIA, TPX2…	187	5848	20163	1.2722	0.978249	0.22346	0.213588
GOTERM_CC_DIRECT	GO:0005584~collagen type I trimer	2	1.06952	0.018365	COL1A1, COL1A2	187	2	20163	107.824	0.990102	0.254049	0.242826
GOTERM_CC_DIRECT	GO:0034774~secretory granule lumen	5	2.6738	0.0219556	TF, PNP, CAT, S100A12, S100A8	187	115	20163	4.68798	0.996025	0.287734	0.275023
GOTERM_CC_DIRECT	GO:0030666~endocytic vesicle membrane	4	2.13904	0.0279358	CAV1, MDM2, CD36, HBEGF	187	71	20163	6.07457	0.999137	0.34612	0.33083
GOTERM_CC_DIRECT	GO:0005640~nuclear outer membrane	3	1.60428	0.0291909	RETSAT, CLMN, PTGS2	187	29	20163	11.1542	0.999374	0.34612	0.33083
GOTERM_CC_DIRECT	GO:0009986~cell surface	12	6.41711	0.0335498	GHR, AOC3, TF, APMAP, ADGRF5, ADIPOQ, CD36, THBS1, CRYAB, ADAMTS9, F3, HBEGF	187	634	20163	2.04082	0.999796	0.379723	0.362948
GOTERM_CC_DIRECT	GO:0048471~perinuclear region of cytoplasm	13	6.95187	0.047203	CDKN1A, CAV1, S100B, SELE, CENPF, TF, PRKAR2B, CDK4, SNCG, ITGB1BP1, APOD, PPARG, CDKN3	187	754	20163	1.85903	0.999994	0.511024	0.488449
GOTERM_CC_DIRECT	GO:0005604~basement membrane	4	2.13904	0.0534451	COL5A1, ADAMTS1, FN1, ANG	187	92	20163	4.68798	0.999999	0.554493	0.529997
GOTERM_CC_DIRECT	GO:0005577~fibrinogen complex	2	1.06952	0.0714713	FN1, THBS1	187	8	20163	26.9559	1	0.690917	0.660395
GOTERM_CC_DIRECT	GO:0043025~neuronal cell body	8	4.27807	0.0761311	GHR, NQO1, ANXA3, PRKAR2B, SNCG, ANG, APOD, S100B	187	398	20163	2.16731	1	0.690917	0.660395
GOTERM_CC_DIRECT	GO:0031410~cytoplasmic vesicle	7	3.74332	0.0775869	TF, MYOC, ADAMTS1, CAV1, ADGRF5, ANG, ADGRL4	187	321	20163	2.35129	1	0.690917	0.660395
GOTERM_CC_DIRECT	GO:0005794~Golgi apparatus	16	8.55615	0.0776935	PPP1R15A, AOC3, MYOC, CAV1, PDE3B, SLC35E3, ADRB2, CXCL14, STX11, COL1A1, FASN, ID1, CAT, ACO1, CD36, CRYAB	187	1086	20163	1.58856	1	0.690917	0.660395
GOTERM_CC_DIRECT	GO:0005740~mitochondrial envelope	2	1.06952	0.0885304	MAOB, CIDEA	187	10	20163	21.5647	1	0.760141	0.72656

## Sheet: GO MF
Table S1. Results of GO enrichment and KEGG pathway analysis of all DEGs.
Category	Term	Count	%	p value	Genes	List Total	Pop Hits	Pop Total	Fold Enrichment	Bonferroni	Benjamini	FDR
GOTERM_MF_DIRECT	GO:0008201~heparin binding	11	5.88235	7.45043e-06	ADGRG1, CXCL8, PCOLCE2, COL5A1, ADAMTS1, FN1, ANG, PRELP, THBS1, FGF2, HBEGF	184	172	18765	6.52221	0.00358468	0.00359111	0.00350915
GOTERM_MF_DIRECT	GO:0005201~extracellular matrix structural constituent	9	4.81283	6.33314e-05	COL1A1, COL3A1, COL1A2, COL5A1, ADIPOQ, FN1, PRELP, THBS1, MXRA5	184	138	18765	6.65111	0.0300655	0.0152629	0.0149145
GOTERM_MF_DIRECT	GO:0005515~protein binding	146	78.0749	0.000122729	MT1M, MT1X, YEATS4, IRS2, SMC4, CXCL14, FGF2, TM7SF2, CRHBP, LIPE, ZFP36, MT2A, PNP, PTTG1, APMAP, PPP2R1B, STMN1, NAMPT, PIM1, MAP3K8, CCNL1, JUNB, IER2, ADIPOQ, TM4SF1, RBP4, GPD1, MT1F, AGTR1, MT1G, SERPING1, MT1H, SIK2, TRIB1, S100A8, MT1E, PFKFB1, PFKFB3, MAOB, MAOA, EPAS1, GLYAT, NREP, ADRB2, ACACB, COX7A1, HACD2, ADGRG1, BAG3, PRKAR2B, SLC19A3, S100A12, APOD, SLC19A2, MCL1, EGR1, TIA1, GAD…	184	12517	18765	1.18955	0.0574432	0.0171256	0.0167347
GOTERM_MF_DIRECT	GO:0048407~platelet-derived growth factor binding	4	2.13904	0.000142121	COL1A1, COL3A1, COL1A2, COL5A1	184	11	18765	37.085	0.0662132	0.0171256	0.0167347
GOTERM_MF_DIRECT	GO:0042802~identical protein binding	33	17.6471	0.000206915	PFKFB1, OLFML2B, MAOB, PTEN, ADRB2, FGF2, THBS1, ACACB, GHR, PNP, NAMPT, HADH, AOC3, NQO1, GPX4, KCNIP2, GPX3, CAV1, ADIPOQ, FN1, S100B, SYN2, ALDH4A1, NFKBIA, COL1A1, COL1A2, PRC1, FASN, ID1, CAT, MDM2, PPARG, CRYAB	184	1693	18765	1.98787	0.0949301	0.0199466	0.0194913
GOTERM_MF_DIRECT	GO:0008134~transcription factor binding	9	4.81283	0.000986377	NFKBIA, EPAS1, CDKN2A, GPX3, PIM1, FOSB, PPARG, TRIB1, JUNB	184	207	18765	4.43407	0.37853	0.0740541	0.0723641
GOTERM_MF_DIRECT	GO:0019901~protein kinase binding	14	7.48663	0.00126036	PPP1R15A, CDKN1A, CDKN2A, CAV1, PTEN, IRS2, GHR, CCNA2, TPX2, ZFP36, RGCC, PRKAR2B, PRC1, ITGB1BP1	184	499	18765	2.86127	0.455495	0.0740541	0.0723641
GOTERM_MF_DIRECT	GO:0019899~enzyme binding	12	6.41711	0.00136348	TOP2A, NFKBIA, CYB5A, ZFP36, CAV1, CAT, PTEN, MDM2, FN1, PPARG, PTGS2, HACD2	184	382	18765	3.20368	0.48193	0.0740541	0.0723641
GOTERM_MF_DIRECT	GO:0008131~primary amine oxidase activity	3	1.60428	0.00138275	AOC3, MAOB, MAOA	184	6	18765	50.9918	0.486727	0.0740541	0.0723641
GOTERM_MF_DIRECT	GO:0008270~zinc ion binding	19	10.1604	0.00203718	EGR1, ADH1B, MT1M, MT1X, KLF4, S100B, MT2A, ADAMTS1, MDM2, MT1F, MMP19, S100A12, MT1G, MT1H, PPARG, ADAMTS9, LMCD1, S100A8, MT1E	184	865	18765	2.2401	0.625785	0.0981923	0.0959514
GOTERM_MF_DIRECT	GO:0002020~protease binding	6	3.20856	0.00414423	COL1A1, COL3A1, COL1A2, FN1, F3, TIMP4	184	108	18765	5.66576	0.86489	0.165246	0.161475
GOTERM_MF_DIRECT	GO:0009055~electron carrier activity	5	2.6738	0.00486392	ALDH4A1, CYB5A, MAOB, ALDH2, COX7A1	184	70	18765	7.28455	0.904643	0.165246	0.161475
GOTERM_MF_DIRECT	GO:0050786~RAGE receptor binding	3	1.60428	0.00490988	S100A12, S100B, S100A8	184	11	18765	27.8137	0.906743	0.165246	0.161475
GOTERM_MF_DIRECT	GO:0016504~peptidase activator activity	3	1.60428	0.00490988	PCOLCE2, CAV1, FN1	184	11	18765	27.8137	0.906743	0.165246	0.161475
GOTERM_MF_DIRECT	GO:0004601~peroxidase activity	4	2.13904	0.00514251	GPX4, GPX3, HBB, PTGS2	184	36	18765	11.3315	0.916682	0.165246	0.161475
GOTERM_MF_DIRECT	GO:0044877~macromolecular complex binding	11	5.88235	0.0074042	CDKN1A, ZFP36, RBP4, KCNIP2, BAG3, CDK4, CAV1, CD36, ADRB2, GCLM, CRYAB	184	412	18765	2.72287	0.972183	0.210088	0.205294
GOTERM_MF_DIRECT	GO:0030020~extracellular matrix structural constituent conferring tensile strength	4	2.13904	0.00740976	COL1A1, COL3A1, COL1A2, COL5A1	184	41	18765	9.94963	0.972258	0.210088	0.205294
GOTERM_MF_DIRECT	GO:0043394~proteoglycan binding	3	1.60428	0.0079691	COL5A1, FN1, THBS1	184	14	18765	21.8536	0.978858	0.213395	0.208525
GOTERM_MF_DIRECT	GO:0016874~ligase activity	4	2.13904	0.00845737	ACSL1, MDM2, GCLM, ACACB	184	43	18765	9.48686	0.983324	0.21455	0.209654
GOTERM_MF_DIRECT	GO:0004029~aldehyde dehydrogenase (NAD) activity	3	1.60428	0.00913653	ALDH4A1, ALDH1L1, ALDH2	184	15	18765	20.3967	0.988014	0.22019	0.215165
GOTERM_MF_DIRECT	GO:0016620~oxidoreductase activity, acting on the aldehyde or oxo group of donors, NAD or NADP as acceptor	3	1.60428	0.0145046	ALDH4A1, ALDH1L1, ALDH2	184	19	18765	16.1027	0.999126	0.332916	0.325318
GOTERM_MF_DIRECT	GO:0020037~heme binding	6	3.20856	0.0158953	CYB5A, HEBP2, CAT, HBB, CYP4B1, PTGS2	184	150	18765	4.07935	0.999558	0.348251	0.340304
GOTERM_MF_DIRECT	GO:0005178~integrin binding	6	3.20856	0.0209193	COL3A1, COL5A1, FN1, ITGB1BP1, THBS1, FGF2	184	161	18765	3.80063	0.999962	0.421506	0.411887
GOTERM_MF_DIRECT	GO:0042803~protein homodimerization activity	14	7.48663	0.0209879	TOP2A, ADIPOQ, CIDEA, ADRB2, S100B, PTGS2, GHR, CENPF, GPD1, CAT, ANG, CRYAB, MGLL, MCL1	184	705	18765	2.02521	0.999964	0.421506	0.411887
GOTERM_MF_DIRECT	GO:0097621~monoamine oxidase activity	2	1.06952	0.0289737	MAOB, MAOA	184	3	18765	67.9891	0.999999	0.537128	0.52487
GOTERM_MF_DIRECT	GO:0015234~thiamine transmembrane transporter activity	2	1.06952	0.0289737	SLC19A3, SLC19A2	184	3	18765	67.9891	0.999999	0.537128	0.52487
GOTERM_MF_DIRECT	GO:0046872~metal ion binding	36	19.2513	0.0334406	TOP2A, CDKN1A, MT1M, PDE3B, FHL1, HBB, MT1X, FHL5, PTGS2, ACACB, MT2A, ZFP36, GYG2, JUNB, TIMP4, EGR1, CYB5A, EGR3, MYOC, LIMCH1, TIPARP, FAH, SELE, COL1A1, COL3A1, COL1A2, COL5A1, CAT, MT1F, MDM2, MT1G, MT1H, PPARG, ACO1, CRYAB, MT1E	184	2633	18765	1.39438	1	0.596976	0.583352
GOTERM_MF_DIRECT	GO:0050840~extracellular matrix binding	3	1.60428	0.0365539	ADGRG1, OLFML2B, THBS1	184	31	18765	9.86939	1	0.617681	0.603585
GOTERM_MF_DIRECT	GO:0050253~retinyl-palmitate esterase activity	2	1.06952	0.0384449	LIPE, PNPLA2	184	4	18765	50.9918	1	0.617681	0.603585
GOTERM_MF_DIRECT	GO:0003873~6-phosphofructo-2-kinase activity	2	1.06952	0.0384449	PFKFB1, PFKFB3	184	4	18765	50.9918	1	0.617681	0.603585
GOTERM_MF_DIRECT	GO:0016538~cyclin-dependent protein serine/threonine kinase regulator activity	3	1.60428	0.0432749	CCNA2, CDK4, CCNL1	184	34	18765	8.99856	1	0.672855	0.657499
GOTERM_MF_DIRECT	GO:0090482~vitamin transmembrane transporter activity	2	1.06952	0.0478242	SLC19A3, SLC19A2	184	5	18765	40.7935	1	0.689204	0.673475
GOTERM_MF_DIRECT	GO:0004331~fructose-2,6-bisphosphate 2-phosphatase activity	2	1.06952	0.0478242	PFKFB1, PFKFB3	184	5	18765	40.7935	1	0.689204	0.673475
GOTERM_MF_DIRECT	GO:0097718~disordered domain specific binding	3	1.60428	0.0504151	CDKN2A, MDM2, FN1	184	37	18765	8.26895	1	0.689204	0.673475
GOTERM_MF_DIRECT	GO:0030295~protein kinase activator activity	3	1.60428	0.0504151	TPX2, RGCC, GPRC5A	184	37	18765	8.26895	1	0.689204	0.673475
GOTERM_MF_DIRECT	GO:0008022~protein C-terminus binding	6	3.20856	0.0514758	TOP2A, CENPF, ID1, FN1, YEATS4, PPARG	184	206	18765	2.9704	1	0.689204	0.673475
GOTERM_MF_DIRECT	GO:0050544~arachidonic acid binding	2	1.06952	0.0571124	PPARG, S100A8	184	6	18765	33.9946	1	0.724426	0.707894
GOTERM_MF_DIRECT	GO:0019956~chemokine binding	2	1.06952	0.0571124	ACKR1, FGF2	184	6	18765	33.9946	1	0.724426	0.707894
GOTERM_MF_DIRECT	GO:0048306~calcium-dependent protein binding	4	2.13904	0.0610614	ANXA3, S100A12, S100B, S100A8	184	92	18765	4.43407	1	0.754657	0.737434
GOTERM_MF_DIRECT	GO:0015459~potassium channel regulator activity	3	1.60428	0.0658358	KCNIP2, ADRB2, SGK1	184	43	18765	7.11514	1	0.793321	0.775216
GOTERM_MF_DIRECT	GO:0016301~kinase activity	6	3.20856	0.0708101	CDKN1A, CDKN2A, PRKAR2B, CDK4, SGK1, CDKN3	184	226	18765	2.70753	1	0.83245	0.813452
GOTERM_MF_DIRECT	GO:0016491~oxidoreductase activity	6	3.20856	0.0729353	ALDH4A1, MAOB, MAOA, ADH1B, SCD, FASN	184	228	18765	2.68378	1	0.837019	0.817917
GOTERM_MF_DIRECT	GO:0008430~selenium binding	2	1.06952	0.0844401	GPX4, GPX3	184	9	18765	22.663	1	0.936651	0.915276
GOTERM_MF_DIRECT	GO:0008009~chemokine activity	3	1.60428	0.0855034	CXCL8, CCL2, CXCL14	184	50	18765	6.11902	1	0.936651	0.915276
GOTERM_MF_DIRECT	GO:0016746~transferase activity, transferring acyl groups	3	1.60428	0.0914122	FASN, GLYAT, AGPAT2	184	52	18765	5.88367	1	0.978388	0.956059
GOTERM_MF_DIRECT	GO:0004300~enoyl-CoA hydratase activity	2	1.06952	0.0933731	ECHS1, ECHDC3	184	10	18765	20.3967	1	0.978388	0.956059
GOTERM_MF_DIRECT	GO:0008289~lipid binding	5	2.6738	0.0999405	DLC1, PTEN, APOD, PLIN1, CD36	184	180	18765	2.83288	1	1	0.97921

## Sheet: KEGG
Table S1. Results of GO enrichment and KEGG pathway analysis of all DEGs.
Category	Term	Count	%	p value	Genes	List Total	Pop Hits	Pop Total	Fold Enrichment	Bonferroni	Benjamini	FDR
KEGG_PATHWAY	hsa04923:Regulation of lipolysis in adipocytes	11	5.88235	6.14256e-09	LIPE, FABP4, NPR1, PDE3B, PTGER3, IRS2, PLIN1, ADRB2, PTGS2, MGLL, PNPLA2	120	56	8142	13.3277	1.42507e-06	1.42507e-06	1.22237e-06
KEGG_PATHWAY	hsa04933:AGE-RAGE signaling pathway in diabetic complications	13	6.95187	1.93087e-08	EGR1, CXCL8, FN1, SELE, F3, COL1A1, COL3A1, IL6, COL1A2, CDK4, PIM1, AGTR1, CCL2	120	100	8142	8.8205	4.4796e-06	2.23981e-06	1.92121e-06
KEGG_PATHWAY	hsa04152:AMPK signaling pathway	13	6.95187	1.51644e-07	PFKFB1, PFKFB3, ADIPOQ, IRS2, ACACB, CCNA2, LIPE, PPP2R1B, SCD, LEP, FASN, PPARG, CD36	120	120	8142	7.35042	3.51808e-05	1.17271e-05	1.0059e-05
KEGG_PATHWAY	hsa05144:Malaria	8	4.27807	7.08528e-06	IL6, CXCL8, HBB, CCL2, CD36, ACKR1, SELE, THBS1	120	50	8142	10.856	0.00164244	0.000410946	0.000352493
KEGG_PATHWAY	hsa04978:Mineral absorption	8	4.27807	2.42821e-05	MT2A, TF, MT1M, MT1F, MT1G, MT1H, MT1X, MT1E	120	60	8142	9.04667	0.00561768	0.000983375	0.000843498
KEGG_PATHWAY	hsa05219:Bladder cancer	7	3.74332	2.54321e-05	CDKN1A, CXCL8, CDKN2A, CDK4, MDM2, THBS1, HBEGF	120	41	8142	11.5841	0.00588295	0.000983375	0.000843498
KEGG_PATHWAY	hsa03320:PPAR signaling pathway	8	4.27807	0.000104163	FABP4, ACSL1, SCD, ADIPOQ, PPARG, PLIN1, SORBS1, CD36	120	75	8142	7.23733	0.0238773	0.00345225	0.0029612
KEGG_PATHWAY	hsa00380:Tryptophan metabolism	6	3.20856	0.00033848	ECHS1, MAOB, ALDH2, MAOA, CAT, HADH	120	42	8142	9.69286	0.0755355	0.00981591	0.00841969
KEGG_PATHWAY	hsa01100:Metabolic pathways	39	20.8556	0.000436736	PFKFB1, ALDH1L1, PFKFB3, ECHS1, MAOB, NPR1, MAOA, ADH1B, GBE1, PDE3B, PTEN, GLYAT, PTGS2, COX7A1, HACD2, ACACB, AGPAT2, TM7SF2, PNP, ALDH2, NAMPT, GYG2, HADH, AOC3, NQO1, GPX4, ACSL1, GPX3, AKR1C1, FAH, ALDH4A1, SCD, FASN, CAT, ACO1, CDO1, GCLM, MGLL, PNPLA2	120	1540	8142	1.71828	0.0963787	0.0102533	0.00879482
KEGG_PATHWAY	hsa04218:Cellular senescence	10	5.34759	0.000443211	CCNA2, IL6, CDKN1A, MRAS, CXCL8, GADD45B, CDKN2A, CDK4, PTEN, MDM2	120	156	8142	4.34936	0.0977358	0.0102533	0.00879482
KEGG_PATHWAY	hsa04920:Adipocytokine signaling pathway	7	3.74332	0.000486146	NFKBIA, ACSL1, LEP, ADIPOQ, IRS2, CD36, ACACB	120	69	8142	6.88333	0.106683	0.0102533	0.00879482
KEGG_PATHWAY	hsa05218:Melanoma	7	3.74332	0.00061148	CDKN1A, GADD45B, CDKN2A, CDK4, PTEN, MDM2, FGF2	120	72	8142	6.59653	0.132298	0.0109105	0.00935861
KEGG_PATHWAY	hsa05200:Pathways in cancer	19	10.1604	0.000652565	NQO1, CDKN1A, CXCL8, GADD45B, CDKN2A, EPAS1, PTGER3, PTEN, FN1, PTGS2, FGF2, NFKBIA, CCNA2, IL6, CDK4, MDM2, PIM1, AGTR1, PPARG	120	531	8142	2.42778	0.140534	0.0109105	0.00935861
KEGG_PATHWAY	hsa04115:p53 signaling pathway	7	3.74332	0.000658395	CDKN1A, GADD45B, CDKN2A, CDK4, PTEN, MDM2, THBS1	120	73	8142	6.50616	0.141697	0.0109105	0.00935861
KEGG_PATHWAY	hsa04936:Alcoholic liver disease	9	4.81283	0.00108111	NFKBIA, IL6, CXCL8, ALDH2, ADH1B, SCD, FASN, ADIPOQ, ACACB	120	142	8142	4.30035	0.221942	0.0167212	0.0143428
KEGG_PATHWAY	hsa01212:Fatty acid metabolism	6	3.20856	0.00139973	ECHS1, ACSL1, SCD, FASN, HADH, HACD2	120	57	8142	7.14211	0.277447	0.020296	0.0174091
KEGG_PATHWAY	hsa00350:Tyrosine metabolism	5	2.6738	0.00178062	AOC3, MAOB, MAOA, ADH1B, FAH	120	36	8142	9.42361	0.338651	0.0243003	0.0208438
KEGG_PATHWAY	hsa04151:PI3K-Akt signaling pathway	14	7.48663	0.00191421	CDKN1A, PTEN, FN1, FGF2, THBS1, GHR, COL1A1, IL6, COL1A2, PPP2R1B, CDK4, MDM2, SGK1, MCL1	120	354	8142	2.68333	0.358869	0.024672	0.0211627
KEGG_PATHWAY	hsa05222:Small cell lung cancer	7	3.74332	0.00220318	NFKBIA, CDKN1A, GADD45B, CDK4, PTEN, FN1, PTGS2	120	92	8142	5.1625	0.400526	0.026902	0.0230754
KEGG_PATHWAY	hsa04657:IL-17 signaling pathway	7	3.74332	0.00245706	NFKBIA, IL6, CXCL8, FOSB, CCL2, PTGS2, S100A8	120	94	8142	5.05266	0.434892	0.0285019	0.0244477
KEGG_PATHWAY	hsa04068:FoxO signaling pathway	8	4.27807	0.0029925	IL6, CDKN1A, GADD45B, CAT, PTEN, MDM2, IRS2, SGK1	120	131	8142	4.14351	0.501076	0.0318638	0.0273314
KEGG_PATHWAY	hsa05205:Proteoglycans in cancer	10	5.34759	0.00302157	COL1A1, CDKN1A, MRAS, COL1A2, CAV1, MDM2, FN1, THBS1, FGF2, HBEGF	120	205	8142	3.30976	0.504439	0.0318638	0.0273314
KEGG_PATHWAY	hsa00071:Fatty acid degradation	5	2.6738	0.00344899	ECHS1, ALDH2, ACSL1, ADH1B, HADH	120	43	8142	7.88953	0.551366	0.0347898	0.0298413
KEGG_PATHWAY	hsa05214:Glioma	6	3.20856	0.00468616	CDKN1A, GADD45B, CDKN2A, CDK4, PTEN, MDM2	120	75	8142	5.428	0.663698	0.0452996	0.0388561
KEGG_PATHWAY	hsa05220:Chronic myeloid leukemia	6	3.20856	0.0049587	NFKBIA, CDKN1A, GADD45B, CDKN2A, CDK4, MDM2	120	76	8142	5.35658	0.6844	0.045561	0.0390803
KEGG_PATHWAY	hsa05166:Human T-cell leukemia virus 1 infection	10	5.34759	0.00510597	NFKBIA, CCNA2, EGR1, IL6, CDKN1A, ZFP36, PTTG1, CDKN2A, CDK4, PTEN	120	222	8142	3.05631	0.695054	0.045561	0.0390803
KEGG_PATHWAY	hsa05163:Human cytomegalovirus infection	10	5.34759	0.00556827	NFKBIA, IL6, CDKN1A, CXCL8, CDKN2A, CDK4, PTGER3, MDM2, CCL2, PTGS2	120	225	8142	3.01556	0.726225	0.0478458	0.0410402
KEGG_PATHWAY	hsa04668:TNF signaling pathway	7	3.74332	0.0058414	NFKBIA, IL6, CCL2, MAP3K8, PTGS2, SELE, JUNB	120	112	8142	4.24062	0.743128	0.0484002	0.0415157
KEGG_PATHWAY	hsa04110:Cell cycle	7	3.74332	0.010205	CCNA2, CDKN1A, PTTG1, GADD45B, CDKN2A, CDK4, MDM2	120	126	8142	3.76944	0.907424	0.0816402	0.0700276
KEGG_PATHWAY	hsa04910:Insulin signaling pathway	7	3.74332	0.0149742	LIPE, PRKAR2B, FASN, PDE3B, IRS2, SORBS1, ACACB	120	137	8142	3.46679	0.969812	0.115801	0.0993291
KEGG_PATHWAY	hsa05146:Amoebiasis	6	3.20856	0.01659	COL1A1, COL3A1, IL6, CXCL8, COL1A2, FN1	120	102	8142	3.99118	0.979373	0.124158	0.106497
KEGG_PATHWAY	hsa04625:C-type lectin receptor signaling pathway	6	3.20856	0.0179035	NFKBIA, IL6, MRAS, EGR3, MDM2, PTGS2	120	104	8142	3.91442	0.984873	0.1298	0.111337
KEGG_PATHWAY	hsa04931:Insulin resistance	6	3.20856	0.0207332	NFKBIA, IL6, PTEN, IRS2, CD36, ACACB	120	108	8142	3.76944	0.992255	0.142489	0.122221
KEGG_PATHWAY	hsa04216:Ferroptosis	4	2.13904	0.0216829	TF, GPX4, ACSL1, GCLM	120	41	8142	6.61951	0.993816	0.142489	0.122221
KEGG_PATHWAY	hsa00360:Phenylalanine metabolism	3	1.60428	0.0222377	AOC3, MAOB, MAOA	120	16	8142	12.7219	0.994578	0.142489	0.122221
KEGG_PATHWAY	hsa05165:Human papillomavirus infection	11	5.88235	0.0227363	CCNA2, COL1A1, CDKN1A, COL1A2, PPP2R1B, CDK4, PTEN, MDM2, FN1, PTGS2, THBS1	120	331	8142	2.25483	0.995184	0.142489	0.122221
KEGG_PATHWAY	hsa05202:Transcriptional misregulation in cancer	8	4.27807	0.0227637	CCNA2, IL6, CDKN1A, CXCL8, GADD45B, MDM2, ETV1, PPARG	120	193	8142	2.81244	0.995215	0.142489	0.122221
KEGG_PATHWAY	hsa05167:Kaposi sarcoma-associated herpesvirus infection	8	4.27807	0.0233387	NFKBIA, IL6, CDKN1A, ZFP36, CXCL8, CDK4, PTGS2, FGF2	120	194	8142	2.79794	0.995825	0.142489	0.122221
KEGG_PATHWAY	hsa04932:Non-alcoholic fatty liver disease	7	3.74332	0.0258014	IL6, CXCL8, LEP, ADIPOQ, IRS2, PPARG, COX7A1	120	155	8142	3.06419	0.997676	0.153485	0.131653
KEGG_PATHWAY	hsa00061:Fatty acid biosynthesis	3	1.60428	0.0278212	ACSL1, FASN, ACACB	120	18	8142	11.3083	0.998564	0.161363	0.13841
KEGG_PATHWAY	hsa04630:JAK-STAT signaling pathway	7	3.74332	0.0311401	GHR, IL6, CDKN1A, LEP, FHL1, PIM1, MCL1	120	162	8142	2.93179	0.999351	0.176207	0.151143
KEGG_PATHWAY	hsa05206:MicroRNAs in cancer	10	5.34759	0.0373816	CDKN1A, CDKN2A, STMN1, PTEN, MDM2, PIM1, IRS2, PTGS2, THBS1, MCL1	120	310	8142	2.18871	0.999855	0.205882	0.176597
KEGG_PATHWAY	hsa00330:Arginine and proline metabolism	4	2.13904	0.0381592	ALDH4A1, MAOB, ALDH2, MAOA	120	51	8142	5.32157	0.99988	0.205882	0.176597
KEGG_PATHWAY	hsa04512:ECM-receptor interaction	5	2.6738	0.0395892	COL1A1, COL1A2, FN1, CD36, THBS1	120	88	8142	3.85511	0.999915	0.208536	0.178874
KEGG_PATHWAY	hsa00340:Histidine metabolism	3	1.60428	0.0404488	MAOB, ALDH2, MAOA	120	22	8142	9.25227	0.999931	0.208536	0.178874
KEGG_PATHWAY	hsa04371:Apelin signaling pathway	6	3.20856	0.0526302	EGR1, LIPE, MRAS, PDE3B, AGTR1, PLIN1	120	139	8142	2.92878	0.999996	0.262508	0.225169
KEGG_PATHWAY	hsa04714:Thermogenesis	8	4.27807	0.0531806	LIPE, NPR1, ACSL1, PPARG, PLIN1, COX7A1, MGLL, PNPLA2	120	232	8142	2.33966	0.999997	0.262508	0.225169
KEGG_PATHWAY	hsa01522:Endocrine resistance	5	2.6738	0.0549796	CDKN1A, CDKN2A, CDK4, MDM2, HBEGF	120	98	8142	3.46173	0.999998	0.265735	0.227936
KEGG_PATHWAY	hsa00062:Fatty acid elongation	3	1.60428	0.0586439	ECHS1, HADH, HACD2	120	27	8142	7.53889	0.999999	0.275871	0.236631
KEGG_PATHWAY	hsa00561:Glycerolipid metabolism	4	2.13904	0.059455	ALDH2, AGPAT2, MGLL, PNPLA2	120	61	8142	4.44918	0.999999	0.275871	0.236631
KEGG_PATHWAY	hsa05142:Chagas disease	5	2.6738	0.0619237	NFKBIA, IL6, CXCL8, PPP2R1B, CCL2	120	102	8142	3.32598	1	0.281692	0.241624
KEGG_PATHWAY	hsa00410:beta-Alanine metabolism	3	1.60428	0.0748437	AOC3, ECHS1, ALDH2	120	31	8142	6.56613	1	0.329154	0.282334
KEGG_PATHWAY	hsa05169:Epstein-Barr virus infection	7	3.74332	0.0752052	NFKBIA, CCNA2, IL6, CDKN1A, GADD45B, CDK4, MDM2	120	202	8142	2.35124	1	0.329154	0.282334
KEGG_PATHWAY	hsa05415:Diabetic cardiomyopathy	7	3.74332	0.0766133	COL1A1, COL3A1, COL1A2, PTEN, AGTR1, CD36, COX7A1	120	203	8142	2.33966	1	0.329154	0.282334
KEGG_PATHWAY	hsa05203:Viral carcinogenesis	7	3.74332	0.0780365	NFKBIA, CCNA2, CDKN1A, EGR3, CDKN2A, CDK4, MDM2	120	204	8142	2.32819	1	0.329172	0.28235
KEGG_PATHWAY	hsa04924:Renin secretion	4	2.13904	0.0797134	NPR1, PDE3B, AGTR1, ADRB2	120	69	8142	3.93333	1	0.330241	0.283267
KEGG_PATHWAY	hsa05223:Non-small cell lung cancer	4	2.13904	0.0879908	CDKN1A, GADD45B, CDKN2A, CDK4	120	72	8142	3.76944	1	0.353443	0.303169
KEGG_PATHWAY	hsa05161:Hepatitis B	6	3.20856	0.0883607	NFKBIA, CCNA2, IL6, CDKN1A, EGR3, CXCL8	120	162	8142	2.51296	1	0.353443	0.303169
KEGG_PATHWAY	hsa01524:Platinum drug resistance	4	2.13904	0.0908279	TOP2A, CDKN1A, CDKN2A, MDM2	120	73	8142	3.71781	1	0.357154	0.306352
KEGG_PATHWAY	hsa05417:Lipid and atherosclerosis	7	3.74332	0.0946742	NFKBIA, IL6, CXCL8, CCL2, PPARG, CD36, SELE	120	215	8142	2.20907	1	0.366073	0.314003
KEGG_PATHWAY	hsa05225:Hepatocellular carcinoma	6	3.20856	0.0993498	NQO1, CDKN1A, GADD45B, CDKN2A, CDK4, PTEN	120	168	8142	2.42321	1	0.36755	0.315269
KEGG_PATHWAY	hsa05212:Pancreatic cancer	4	2.13904	0.0995645	CDKN1A, GADD45B, CDKN2A, CDK4	120	76	8142	3.57105	1	0.36755	0.315269
