# Supplementary material for: Comprehensive Analysis of a Six-Gene Signature Predicting Survival and Immune Infiltration of Liposarcoma Patients and Deciphering Its Therapeutic Significance
Source: Int J Mol Sci. 2024 Jul 16;25(14):7792. doi: 10.3390/ijms25147792 (PMC11277418; doi:10.3390/ijms25147792)
Supplement: Supplementary file 1 [file ijms-25-07792-s001.zip › Supplementary Tables/Table S2.xlsx]

## Sheet: ClueGO results for Module 1
Table S2. Results of ClueGO analysis of the top three modules.
ID	Term	Ontology Source	GOLevels	GOGroups	% Associated Genes	Nr. Genes	Associated Genes Found
GO:0071455	cellular response to hyperoxia	GO_BiologicalProcess-EBI-UniProt-GOA-ACAP-ARAP_25.05.2022_00h00	[4, 5, 6]	Group19	42.8571	3	[CAV1, FASN, PPARG]
GO:0071455	cellular response to hyperoxia	GO_BiologicalProcess-EBI-UniProt-GOA-ACAP-ARAP_25.05.2022_00h00	[4, 5, 6]	Group31	42.8571	3	[CAV1, FASN, PPARG]
GO:0071455	cellular response to hyperoxia	GO_BiologicalProcess-EBI-UniProt-GOA-ACAP-ARAP_25.05.2022_00h00	[4, 5, 6]	Group48	42.8571	3	[CAV1, FASN, PPARG]
GO:0048407	platelet-derived growth factor binding	GO_MolecularFunction-EBI-UniProt-GOA-ACAP-ARAP_25.05.2022_00h00	[4]	Group28	36.3636	4	[COL1A1, COL1A2, COL3A1, COL5A1]
GO:0048407	platelet-derived growth factor binding	GO_MolecularFunction-EBI-UniProt-GOA-ACAP-ARAP_25.05.2022_00h00	[4]	Group47	36.3636	4	[COL1A1, COL1A2, COL3A1, COL5A1]
GO:0098643	banded collagen fibril	GO_CellularComponent-EBI-UniProt-GOA-ACAP-ARAP_25.05.2022_00h00	[4, 5, 6, 7]	Group28	33.3333	4	[COL1A1, COL1A2, COL3A1, COL5A1]
GO:0005583	fibrillar collagen trimer	GO_CellularComponent-EBI-UniProt-GOA-ACAP-ARAP_25.05.2022_00h00	[3, 5, 6, 7, 8]	Group28	33.3333	4	[COL1A1, COL1A2, COL3A1, COL5A1]
GO:0098643	banded collagen fibril	GO_CellularComponent-EBI-UniProt-GOA-ACAP-ARAP_25.05.2022_00h00	[4, 5, 6, 7]	Group47	33.3333	4	[COL1A1, COL1A2, COL3A1, COL5A1]
GO:0005583	fibrillar collagen trimer	GO_CellularComponent-EBI-UniProt-GOA-ACAP-ARAP_25.05.2022_00h00	[3, 5, 6, 7, 8]	Group47	33.3333	4	[COL1A1, COL1A2, COL3A1, COL5A1]
GO:0033197	response to vitamin E	GO_BiologicalProcess-EBI-UniProt-GOA-ACAP-ARAP_25.05.2022_00h00	[4, 5, 7]	Group42	30.7692	4	[CAT, COL1A1, LEP, PPARG]
GO:0033197	response to vitamin E	GO_BiologicalProcess-EBI-UniProt-GOA-ACAP-ARAP_25.05.2022_00h00	[4, 5, 7]	Group43	30.7692	4	[CAT, COL1A1, LEP, PPARG]
GO:0033197	response to vitamin E	GO_BiologicalProcess-EBI-UniProt-GOA-ACAP-ARAP_25.05.2022_00h00	[4, 5, 7]	Group46	30.7692	4	[CAT, COL1A1, LEP, PPARG]
GO:0033197	response to vitamin E	GO_BiologicalProcess-EBI-UniProt-GOA-ACAP-ARAP_25.05.2022_00h00	[4, 5, 7]	Group47	30.7692	4	[CAT, COL1A1, LEP, PPARG]
GO:0033197	response to vitamin E	GO_BiologicalProcess-EBI-UniProt-GOA-ACAP-ARAP_25.05.2022_00h00	[4, 5, 7]	Group48	30.7692	4	[CAT, COL1A1, LEP, PPARG]
GO:0050786	RAGE receptor binding	GO_MolecularFunction-EBI-UniProt-GOA-ACAP-ARAP_25.05.2022_00h00	[4]	Group01	30	3	[S100A12, S100A8, S100B]
GO:0010888	negative regulation of lipid storage	GO_BiologicalProcess-EBI-UniProt-GOA-ACAP-ARAP_25.05.2022_00h00	[3, 4, 5, 6]	Group34	21.7391	5	[IL6, LEP, NFKBIA, PNPLA2, PPARG]
GO:0010888	negative regulation of lipid storage	GO_BiologicalProcess-EBI-UniProt-GOA-ACAP-ARAP_25.05.2022_00h00	[3, 4, 5, 6]	Group46	21.7391	5	[IL6, LEP, NFKBIA, PNPLA2, PPARG]
GO:0010888	negative regulation of lipid storage	GO_BiologicalProcess-EBI-UniProt-GOA-ACAP-ARAP_25.05.2022_00h00	[3, 4, 5, 6]	Group47	21.7391	5	[IL6, LEP, NFKBIA, PNPLA2, PPARG]
GO:0010888	negative regulation of lipid storage	GO_BiologicalProcess-EBI-UniProt-GOA-ACAP-ARAP_25.05.2022_00h00	[3, 4, 5, 6]	Group48	21.7391	5	[IL6, LEP, NFKBIA, PNPLA2, PPARG]
GO:0036295	cellular response to increased oxygen levels	GO_BiologicalProcess-EBI-UniProt-GOA-ACAP-ARAP_25.05.2022_00h00	[5]	Group19	21.4286	3	[CAV1, FASN, PPARG]
GO:0036295	cellular response to increased oxygen levels	GO_BiologicalProcess-EBI-UniProt-GOA-ACAP-ARAP_25.05.2022_00h00	[5]	Group31	21.4286	3	[CAV1, FASN, PPARG]
GO:0036295	cellular response to increased oxygen levels	GO_BiologicalProcess-EBI-UniProt-GOA-ACAP-ARAP_25.05.2022_00h00	[5]	Group48	21.4286	3	[CAV1, FASN, PPARG]
GO:0036041	long-chain fatty acid binding	GO_MolecularFunction-EBI-UniProt-GOA-ACAP-ARAP_25.05.2022_00h00	[4, 7]	Group12	20	3	[FABP4, PPARG, S100A8]
GO:0010745	negative regulation of macrophage derived foam cell differentiation	GO_BiologicalProcess-EBI-UniProt-GOA-ACAP-ARAP_25.05.2022_00h00	[4, 5, 6, 7]	Group24	20	3	[ADIPOQ, NFKBIA, PPARG]
GO:0010739	positive regulation of protein kinase A signaling	GO_BiologicalProcess-EBI-UniProt-GOA-ACAP-ARAP_25.05.2022_00h00	[5, 6, 7, 8]	Group29	20	3	[ADIPOQ, ADRB2, S100A8]
GO:0036041	long-chain fatty acid binding	GO_MolecularFunction-EBI-UniProt-GOA-ACAP-ARAP_25.05.2022_00h00	[4, 7]	Group31	20	3	[FABP4, PPARG, S100A8]
GO:0010739	positive regulation of protein kinase A signaling	GO_BiologicalProcess-EBI-UniProt-GOA-ACAP-ARAP_25.05.2022_00h00	[5, 6, 7, 8]	Group38	20	3	[ADIPOQ, ADRB2, S100A8]
GO:0010739	positive regulation of protein kinase A signaling	GO_BiologicalProcess-EBI-UniProt-GOA-ACAP-ARAP_25.05.2022_00h00	[5, 6, 7, 8]	Group39	20	3	[ADIPOQ, ADRB2, S100A8]
GO:0010745	negative regulation of macrophage derived foam cell differentiation	GO_BiologicalProcess-EBI-UniProt-GOA-ACAP-ARAP_25.05.2022_00h00	[4, 5, 6, 7]	Group48	20	3	[ADIPOQ, NFKBIA, PPARG]
GO:0036041	long-chain fatty acid binding	GO_MolecularFunction-EBI-UniProt-GOA-ACAP-ARAP_25.05.2022_00h00	[4, 7]	Group48	20	3	[FABP4, PPARG, S100A8]
GO:0010739	positive regulation of protein kinase A signaling	GO_BiologicalProcess-EBI-UniProt-GOA-ACAP-ARAP_25.05.2022_00h00	[5, 6, 7, 8]	Group48	20	3	[ADIPOQ, ADRB2, S100A8]
GO:0098644	complex of collagen trimers	GO_CellularComponent-EBI-UniProt-GOA-ACAP-ARAP_25.05.2022_00h00	[3, 5, 6]	Group28	18.1818	4	[COL1A1, COL1A2, COL3A1, COL5A1]
GO:0098644	complex of collagen trimers	GO_CellularComponent-EBI-UniProt-GOA-ACAP-ARAP_25.05.2022_00h00	[3, 5, 6]	Group47	18.1818	4	[COL1A1, COL1A2, COL3A1, COL5A1]
GO:0055093	response to hyperoxia	GO_BiologicalProcess-EBI-UniProt-GOA-ACAP-ARAP_25.05.2022_00h00	[3, 5]	Group19	17.8571	5	[CAT, CAV1, COL1A1, FASN, PPARG]
GO:0055093	response to hyperoxia	GO_BiologicalProcess-EBI-UniProt-GOA-ACAP-ARAP_25.05.2022_00h00	[3, 5]	Group43	17.8571	5	[CAT, CAV1, COL1A1, FASN, PPARG]
GO:0055093	response to hyperoxia	GO_BiologicalProcess-EBI-UniProt-GOA-ACAP-ARAP_25.05.2022_00h00	[3, 5]	Group46	17.8571	5	[CAT, CAV1, COL1A1, FASN, PPARG]
GO:0055093	response to hyperoxia	GO_BiologicalProcess-EBI-UniProt-GOA-ACAP-ARAP_25.05.2022_00h00	[3, 5]	Group47	17.8571	5	[CAT, CAV1, COL1A1, FASN, PPARG]
GO:0055093	response to hyperoxia	GO_BiologicalProcess-EBI-UniProt-GOA-ACAP-ARAP_25.05.2022_00h00	[3, 5]	Group48	17.8571	5	[CAT, CAV1, COL1A1, FASN, PPARG]
GO:0031649	heat generation	GO_BiologicalProcess-EBI-UniProt-GOA-ACAP-ARAP_25.05.2022_00h00	[4, 6]	Group10	15.7895	3	[ADRB2, PTGER3, PTGS2]
GO:0031649	heat generation	GO_BiologicalProcess-EBI-UniProt-GOA-ACAP-ARAP_25.05.2022_00h00	[4, 6]	Group16	15.7895	3	[ADRB2, PTGER3, PTGS2]
GO:0031649	heat generation	GO_BiologicalProcess-EBI-UniProt-GOA-ACAP-ARAP_25.05.2022_00h00	[4, 6]	Group26	15.7895	3	[ADRB2, PTGER3, PTGS2]
GO:0031649	heat generation	GO_BiologicalProcess-EBI-UniProt-GOA-ACAP-ARAP_25.05.2022_00h00	[4, 6]	Group39	15.7895	3	[ADRB2, PTGER3, PTGS2]
GO:0031649	heat generation	GO_BiologicalProcess-EBI-UniProt-GOA-ACAP-ARAP_25.05.2022_00h00	[4, 6]	Group45	15.7895	3	[ADRB2, PTGER3, PTGS2]
GO:0031649	heat generation	GO_BiologicalProcess-EBI-UniProt-GOA-ACAP-ARAP_25.05.2022_00h00	[4, 6]	Group47	15.7895	3	[ADRB2, PTGER3, PTGS2]
GO:1904706	negative regulation of vascular associated smooth muscle cell proliferation	GO_BiologicalProcess-EBI-UniProt-GOA-ACAP-ARAP_25.05.2022_00h00	[5, 6, 7]	Group23	15.3846	4	[ADIPOQ, CDKN1A, PPARG, PTEN]
GO:1904706	negative regulation of vascular associated smooth muscle cell proliferation	GO_BiologicalProcess-EBI-UniProt-GOA-ACAP-ARAP_25.05.2022_00h00	[5, 6, 7]	Group25	15.3846	4	[ADIPOQ, CDKN1A, PPARG, PTEN]
GO:1904706	negative regulation of vascular associated smooth muscle cell proliferation	GO_BiologicalProcess-EBI-UniProt-GOA-ACAP-ARAP_25.05.2022_00h00	[5, 6, 7]	Group48	15.3846	4	[ADIPOQ, CDKN1A, PPARG, PTEN]
GO:0006662	glycerol ether metabolic process	GO_BiologicalProcess-EBI-UniProt-GOA-ACAP-ARAP_25.05.2022_00h00	[4]	Group27	15	3	[FASN, LIPE, PLAAT3]
GO:0046485	ether lipid metabolic process	GO_BiologicalProcess-EBI-UniProt-GOA-ACAP-ARAP_25.05.2022_00h00	[4, 5]	Group27	15	3	[FASN, LIPE, PLAAT3]
GO:0010875	positive regulation of cholesterol efflux	GO_BiologicalProcess-EBI-UniProt-GOA-ACAP-ARAP_25.05.2022_00h00	[6, 7, 8, 9, 10]	Group24	14.8148	4	[ADIPOQ, CAV1, NFKBIA, PPARG]
GO:0010875	positive regulation of cholesterol efflux	GO_BiologicalProcess-EBI-UniProt-GOA-ACAP-ARAP_25.05.2022_00h00	[6, 7, 8, 9, 10]	Group48	14.8148	4	[ADIPOQ, CAV1, NFKBIA, PPARG]
GO:1905953	negative regulation of lipid localization	GO_BiologicalProcess-EBI-UniProt-GOA-ACAP-ARAP_25.05.2022_00h00	[2, 3, 4, 5]	Group34	14.5833	7	[IL6, IRS2, LEP, NFKBIA, PNPLA2, PPARG, THBS1]
GO:1905953	negative regulation of lipid localization	GO_BiologicalProcess-EBI-UniProt-GOA-ACAP-ARAP_25.05.2022_00h00	[2, 3, 4, 5]	Group48	14.5833	7	[IL6, IRS2, LEP, NFKBIA, PNPLA2, PPARG, THBS1]
GO:0035313	wound healing, spreading of epidermal cells	GO_BiologicalProcess-EBI-UniProt-GOA-ACAP-ARAP_25.05.2022_00h00	[5, 7, 9, 10]	Group08	14.2857	3	[COL5A1, HBEGF, PTEN]
GO:0036296	response to increased oxygen levels	GO_BiologicalProcess-EBI-UniProt-GOA-ACAP-ARAP_25.05.2022_00h00	[4]	Group19	14.2857	5	[CAT, CAV1, COL1A1, FASN, PPARG]
GO:0036296	response to increased oxygen levels	GO_BiologicalProcess-EBI-UniProt-GOA-ACAP-ARAP_25.05.2022_00h00	[4]	Group43	14.2857	5	[CAT, CAV1, COL1A1, FASN, PPARG]
GO:0036296	response to increased oxygen levels	GO_BiologicalProcess-EBI-UniProt-GOA-ACAP-ARAP_25.05.2022_00h00	[4]	Group46	14.2857	5	[CAT, CAV1, COL1A1, FASN, PPARG]
GO:0036296	response to increased oxygen levels	GO_BiologicalProcess-EBI-UniProt-GOA-ACAP-ARAP_25.05.2022_00h00	[4]	Group47	14.2857	5	[CAT, CAV1, COL1A1, FASN, PPARG]
GO:0036296	response to increased oxygen levels	GO_BiologicalProcess-EBI-UniProt-GOA-ACAP-ARAP_25.05.2022_00h00	[4]	Group48	14.2857	5	[CAT, CAV1, COL1A1, FASN, PPARG]
GO:0032310	prostaglandin secretion	GO_BiologicalProcess-EBI-UniProt-GOA-ACAP-ARAP_25.05.2022_00h00	[4, 5, 6, 7, 9, 10]	Group14	13.6364	3	[LEP, PTGS2, S100A8]
GO:0032310	prostaglandin secretion	GO_BiologicalProcess-EBI-UniProt-GOA-ACAP-ARAP_25.05.2022_00h00	[4, 5, 6, 7, 9, 10]	Group39	13.6364	3	[LEP, PTGS2, S100A8]
GO:0032310	prostaglandin secretion	GO_BiologicalProcess-EBI-UniProt-GOA-ACAP-ARAP_25.05.2022_00h00	[4, 5, 6, 7, 9, 10]	Group40	13.6364	3	[LEP, PTGS2, S100A8]
GO:0032310	prostaglandin secretion	GO_BiologicalProcess-EBI-UniProt-GOA-ACAP-ARAP_25.05.2022_00h00	[4, 5, 6, 7, 9, 10]	Group41	13.6364	3	[LEP, PTGS2, S100A8]
GO:0032310	prostaglandin secretion	GO_BiologicalProcess-EBI-UniProt-GOA-ACAP-ARAP_25.05.2022_00h00	[4, 5, 6, 7, 9, 10]	Group43	13.6364	3	[LEP, PTGS2, S100A8]
GO:0032310	prostaglandin secretion	GO_BiologicalProcess-EBI-UniProt-GOA-ACAP-ARAP_25.05.2022_00h00	[4, 5, 6, 7, 9, 10]	Group48	13.6364	3	[LEP, PTGS2, S100A8]
GO:0015732	prostaglandin transport	GO_BiologicalProcess-EBI-UniProt-GOA-ACAP-ARAP_25.05.2022_00h00	[5, 6, 8, 9]	Group14	12.5	3	[LEP, PTGS2, S100A8]
GO:0032891	negative regulation of organic acid transport	GO_BiologicalProcess-EBI-UniProt-GOA-ACAP-ARAP_25.05.2022_00h00	[3, 4, 5, 6, 7]	Group32	12.5	3	[IRS2, LEP, THBS1]
GO:0032891	negative regulation of organic acid transport	GO_BiologicalProcess-EBI-UniProt-GOA-ACAP-ARAP_25.05.2022_00h00	[3, 4, 5, 6, 7]	Group33	12.5	3	[IRS2, LEP, THBS1]
GO:0032891	negative regulation of organic acid transport	GO_BiologicalProcess-EBI-UniProt-GOA-ACAP-ARAP_25.05.2022_00h00	[3, 4, 5, 6, 7]	Group34	12.5	3	[IRS2, LEP, THBS1]
GO:0032891	negative regulation of organic acid transport	GO_BiologicalProcess-EBI-UniProt-GOA-ACAP-ARAP_25.05.2022_00h00	[3, 4, 5, 6, 7]	Group37	12.5	3	[IRS2, LEP, THBS1]
GO:0015732	prostaglandin transport	GO_BiologicalProcess-EBI-UniProt-GOA-ACAP-ARAP_25.05.2022_00h00	[5, 6, 8, 9]	Group39	12.5	3	[LEP, PTGS2, S100A8]
GO:0015732	prostaglandin transport	GO_BiologicalProcess-EBI-UniProt-GOA-ACAP-ARAP_25.05.2022_00h00	[5, 6, 8, 9]	Group40	12.5	3	[LEP, PTGS2, S100A8]
GO:0015732	prostaglandin transport	GO_BiologicalProcess-EBI-UniProt-GOA-ACAP-ARAP_25.05.2022_00h00	[5, 6, 8, 9]	Group41	12.5	3	[LEP, PTGS2, S100A8]
GO:0015732	prostaglandin transport	GO_BiologicalProcess-EBI-UniProt-GOA-ACAP-ARAP_25.05.2022_00h00	[5, 6, 8, 9]	Group43	12.5	3	[LEP, PTGS2, S100A8]
GO:0032891	negative regulation of organic acid transport	GO_BiologicalProcess-EBI-UniProt-GOA-ACAP-ARAP_25.05.2022_00h00	[3, 4, 5, 6, 7]	Group48	12.5	3	[IRS2, LEP, THBS1]
GO:0015732	prostaglandin transport	GO_BiologicalProcess-EBI-UniProt-GOA-ACAP-ARAP_25.05.2022_00h00	[5, 6, 8, 9]	Group48	12.5	3	[LEP, PTGS2, S100A8]
GO:0002902	regulation of B cell apoptotic process	GO_BiologicalProcess-EBI-UniProt-GOA-ACAP-ARAP_25.05.2022_00h00	[8, 9]	Group48	12.5	3	[IRS2, PTEN, S100A8]
GO:1990776	response to angiotensin	GO_BiologicalProcess-EBI-UniProt-GOA-ACAP-ARAP_25.05.2022_00h00	[5, 6, 7]	Group40	12.1212	4	[AGTR1, CAV1, COL3A1, PTGS2]
GO:1990776	response to angiotensin	GO_BiologicalProcess-EBI-UniProt-GOA-ACAP-ARAP_25.05.2022_00h00	[5, 6, 7]	Group41	12.1212	4	[AGTR1, CAV1, COL3A1, PTGS2]
GO:1990776	response to angiotensin	GO_BiologicalProcess-EBI-UniProt-GOA-ACAP-ARAP_25.05.2022_00h00	[5, 6, 7]	Group44	12.1212	4	[AGTR1, CAV1, COL3A1, PTGS2]
GO:1990776	response to angiotensin	GO_BiologicalProcess-EBI-UniProt-GOA-ACAP-ARAP_25.05.2022_00h00	[5, 6, 7]	Group45	12.1212	4	[AGTR1, CAV1, COL3A1, PTGS2]
GO:1990776	response to angiotensin	GO_BiologicalProcess-EBI-UniProt-GOA-ACAP-ARAP_25.05.2022_00h00	[5, 6, 7]	Group48	12.1212	4	[AGTR1, CAV1, COL3A1, PTGS2]
GO:0018904	ether metabolic process	GO_BiologicalProcess-EBI-UniProt-GOA-ACAP-ARAP_25.05.2022_00h00	[3]	Group27	12	3	[FASN, LIPE, PLAAT3]
GO:0010738	regulation of protein kinase A signaling	GO_BiologicalProcess-EBI-UniProt-GOA-ACAP-ARAP_25.05.2022_00h00	[5, 6, 7]	Group29	12	3	[ADIPOQ, ADRB2, S100A8]
GO:0010738	regulation of protein kinase A signaling	GO_BiologicalProcess-EBI-UniProt-GOA-ACAP-ARAP_25.05.2022_00h00	[5, 6, 7]	Group38	12	3	[ADIPOQ, ADRB2, S100A8]
GO:0030728	ovulation	GO_BiologicalProcess-EBI-UniProt-GOA-ACAP-ARAP_25.05.2022_00h00	[3, 4, 5, 6]	Group39	12	3	[ADAMTS1, LEP, PTGS2]
GO:0010738	regulation of protein kinase A signaling	GO_BiologicalProcess-EBI-UniProt-GOA-ACAP-ARAP_25.05.2022_00h00	[5, 6, 7]	Group39	12	3	[ADIPOQ, ADRB2, S100A8]
GO:0030728	ovulation	GO_BiologicalProcess-EBI-UniProt-GOA-ACAP-ARAP_25.05.2022_00h00	[3, 4, 5, 6]	Group40	12	3	[ADAMTS1, LEP, PTGS2]
GO:0030728	ovulation	GO_BiologicalProcess-EBI-UniProt-GOA-ACAP-ARAP_25.05.2022_00h00	[3, 4, 5, 6]	Group41	12	3	[ADAMTS1, LEP, PTGS2]
GO:0030728	ovulation	GO_BiologicalProcess-EBI-UniProt-GOA-ACAP-ARAP_25.05.2022_00h00	[3, 4, 5, 6]	Group43	12	3	[ADAMTS1, LEP, PTGS2]
GO:0030728	ovulation	GO_BiologicalProcess-EBI-UniProt-GOA-ACAP-ARAP_25.05.2022_00h00	[3, 4, 5, 6]	Group44	12	3	[ADAMTS1, LEP, PTGS2]
GO:0030728	ovulation	GO_BiologicalProcess-EBI-UniProt-GOA-ACAP-ARAP_25.05.2022_00h00	[3, 4, 5, 6]	Group48	12	3	[ADAMTS1, LEP, PTGS2]
GO:0010738	regulation of protein kinase A signaling	GO_BiologicalProcess-EBI-UniProt-GOA-ACAP-ARAP_25.05.2022_00h00	[5, 6, 7]	Group48	12	3	[ADIPOQ, ADRB2, S100A8]
GO:0010743	regulation of macrophage derived foam cell differentiation	GO_BiologicalProcess-EBI-UniProt-GOA-ACAP-ARAP_25.05.2022_00h00	[4, 5, 6]	Group24	11.4286	4	[ADIPOQ, AGTR1, NFKBIA, PPARG]
GO:0010743	regulation of macrophage derived foam cell differentiation	GO_BiologicalProcess-EBI-UniProt-GOA-ACAP-ARAP_25.05.2022_00h00	[4, 5, 6]	Group46	11.4286	4	[ADIPOQ, AGTR1, NFKBIA, PPARG]
GO:0010743	regulation of macrophage derived foam cell differentiation	GO_BiologicalProcess-EBI-UniProt-GOA-ACAP-ARAP_25.05.2022_00h00	[4, 5, 6]	Group48	11.4286	4	[ADIPOQ, AGTR1, NFKBIA, PPARG]
GO:0046339	diacylglycerol metabolic process	GO_BiologicalProcess-EBI-UniProt-GOA-ACAP-ARAP_25.05.2022_00h00	[6, 7]	Group27	11.1111	3	[ANG, LIPE, PNPLA2]
GO:0060343	trabecula formation	GO_BiologicalProcess-EBI-UniProt-GOA-ACAP-ARAP_25.05.2022_00h00	[3, 4, 5]	Group42	11.1111	3	[ADAMTS1, COL1A1, RBP4]
GO:0010874	regulation of cholesterol efflux	GO_BiologicalProcess-EBI-UniProt-GOA-ACAP-ARAP_25.05.2022_00h00	[7, 8, 9]	Group24	10.5263	4	[ADIPOQ, CAV1, NFKBIA, PPARG]
GO:0010874	regulation of cholesterol efflux	GO_BiologicalProcess-EBI-UniProt-GOA-ACAP-ARAP_25.05.2022_00h00	[7, 8, 9]	Group48	10.5263	4	[ADIPOQ, CAV1, NFKBIA, PPARG]
GO:0001783	B cell apoptotic process	GO_BiologicalProcess-EBI-UniProt-GOA-ACAP-ARAP_25.05.2022_00h00	[7]	Group48	10.3448	3	[IRS2, PTEN, S100A8]
GO:0045923	positive regulation of fatty acid metabolic process	GO_BiologicalProcess-EBI-UniProt-GOA-ACAP-ARAP_25.05.2022_00h00	[4, 5, 6, 7, 8, 9]	Group06	10.2564	4	[ADIPOQ, IRS2, PPARG, PTGS2]
GO:0045923	positive regulation of fatty acid metabolic process	GO_BiologicalProcess-EBI-UniProt-GOA-ACAP-ARAP_25.05.2022_00h00	[4, 5, 6, 7, 8, 9]	Group32	10.2564	4	[ADIPOQ, IRS2, PPARG, PTGS2]
GO:0045923	positive regulation of fatty acid metabolic process	GO_BiologicalProcess-EBI-UniProt-GOA-ACAP-ARAP_25.05.2022_00h00	[4, 5, 6, 7, 8, 9]	Group39	10.2564	4	[ADIPOQ, IRS2, PPARG, PTGS2]
GO:0045923	positive regulation of fatty acid metabolic process	GO_BiologicalProcess-EBI-UniProt-GOA-ACAP-ARAP_25.05.2022_00h00	[4, 5, 6, 7, 8, 9]	Group43	10.2564	4	[ADIPOQ, IRS2, PPARG, PTGS2]
GO:0045923	positive regulation of fatty acid metabolic process	GO_BiologicalProcess-EBI-UniProt-GOA-ACAP-ARAP_25.05.2022_00h00	[4, 5, 6, 7, 8, 9]	Group47	10.2564	4	[ADIPOQ, IRS2, PPARG, PTGS2]
GO:0045923	positive regulation of fatty acid metabolic process	GO_BiologicalProcess-EBI-UniProt-GOA-ACAP-ARAP_25.05.2022_00h00	[4, 5, 6, 7, 8, 9]	Group48	10.2564	4	[ADIPOQ, IRS2, PPARG, PTGS2]
GO:0010742	macrophage derived foam cell differentiation	GO_BiologicalProcess-EBI-UniProt-GOA-ACAP-ARAP_25.05.2022_00h00	[5]	Group24	9.7561	4	[ADIPOQ, AGTR1, NFKBIA, PPARG]
GO:0032373	positive regulation of sterol transport	GO_BiologicalProcess-EBI-UniProt-GOA-ACAP-ARAP_25.05.2022_00h00	[4, 5, 6, 7, 8]	Group24	9.7561	4	[ADIPOQ, CAV1, NFKBIA, PPARG]
GO:0032376	positive regulation of cholesterol transport	GO_BiologicalProcess-EBI-UniProt-GOA-ACAP-ARAP_25.05.2022_00h00	[5, 6, 7, 8, 9]	Group24	9.7561	4	[ADIPOQ, CAV1, NFKBIA, PPARG]
GO:0030020	extracellular matrix structural constituent conferring tensile strength	GO_MolecularFunction-EBI-UniProt-GOA-ACAP-ARAP_25.05.2022_00h00	[3]	Group28	9.7561	4	[COL1A1, COL1A2, COL3A1, COL5A1]
GO:0010742	macrophage derived foam cell differentiation	GO_BiologicalProcess-EBI-UniProt-GOA-ACAP-ARAP_25.05.2022_00h00	[5]	Group46	9.7561	4	[ADIPOQ, AGTR1, NFKBIA, PPARG]
GO:0030020	extracellular matrix structural constituent conferring tensile strength	GO_MolecularFunction-EBI-UniProt-GOA-ACAP-ARAP_25.05.2022_00h00	[3]	Group47	9.7561	4	[COL1A1, COL1A2, COL3A1, COL5A1]
GO:0010742	macrophage derived foam cell differentiation	GO_BiologicalProcess-EBI-UniProt-GOA-ACAP-ARAP_25.05.2022_00h00	[5]	Group48	9.7561	4	[ADIPOQ, AGTR1, NFKBIA, PPARG]
GO:0032373	positive regulation of sterol transport	GO_BiologicalProcess-EBI-UniProt-GOA-ACAP-ARAP_25.05.2022_00h00	[4, 5, 6, 7, 8]	Group48	9.7561	4	[ADIPOQ, CAV1, NFKBIA, PPARG]
GO:0032376	positive regulation of cholesterol transport	GO_BiologicalProcess-EBI-UniProt-GOA-ACAP-ARAP_25.05.2022_00h00	[5, 6, 7, 8, 9]	Group48	9.7561	4	[ADIPOQ, CAV1, NFKBIA, PPARG]
GO:0002675	positive regulation of acute inflammatory response	GO_BiologicalProcess-EBI-UniProt-GOA-ACAP-ARAP_25.05.2022_00h00	[5, 6, 7, 8]	Group10	9.67742	3	[IL6, PTGER3, PTGS2]
GO:0002675	positive regulation of acute inflammatory response	GO_BiologicalProcess-EBI-UniProt-GOA-ACAP-ARAP_25.05.2022_00h00	[5, 6, 7, 8]	Group15	9.67742	3	[IL6, PTGER3, PTGS2]
GO:0002675	positive regulation of acute inflammatory response	GO_BiologicalProcess-EBI-UniProt-GOA-ACAP-ARAP_25.05.2022_00h00	[5, 6, 7, 8]	Group26	9.67742	3	[IL6, PTGER3, PTGS2]
GO:0002675	positive regulation of acute inflammatory response	GO_BiologicalProcess-EBI-UniProt-GOA-ACAP-ARAP_25.05.2022_00h00	[5, 6, 7, 8]	Group44	9.67742	3	[IL6, PTGER3, PTGS2]
GO:0002675	positive regulation of acute inflammatory response	GO_BiologicalProcess-EBI-UniProt-GOA-ACAP-ARAP_25.05.2022_00h00	[5, 6, 7, 8]	Group47	9.67742	3	[IL6, PTGER3, PTGS2]
GO:0002675	positive regulation of acute inflammatory response	GO_BiologicalProcess-EBI-UniProt-GOA-ACAP-ARAP_25.05.2022_00h00	[5, 6, 7, 8]	Group48	9.67742	3	[IL6, PTGER3, PTGS2]
GO:0090077	foam cell differentiation	GO_BiologicalProcess-EBI-UniProt-GOA-ACAP-ARAP_25.05.2022_00h00	[4]	Group24	9.52381	4	[ADIPOQ, AGTR1, NFKBIA, PPARG]
GO:0090077	foam cell differentiation	GO_BiologicalProcess-EBI-UniProt-GOA-ACAP-ARAP_25.05.2022_00h00	[4]	Group46	9.52381	4	[ADIPOQ, AGTR1, NFKBIA, PPARG]
GO:0090077	foam cell differentiation	GO_BiologicalProcess-EBI-UniProt-GOA-ACAP-ARAP_25.05.2022_00h00	[4]	Group48	9.52381	4	[ADIPOQ, AGTR1, NFKBIA, PPARG]
GO:0001937	negative regulation of endothelial cell proliferation	GO_BiologicalProcess-EBI-UniProt-GOA-ACAP-ARAP_25.05.2022_00h00	[5, 6, 7]	Group35	9.30233	4	[CAV1, CCL2, PPARG, THBS1]
GO:0001937	negative regulation of endothelial cell proliferation	GO_BiologicalProcess-EBI-UniProt-GOA-ACAP-ARAP_25.05.2022_00h00	[5, 6, 7]	Group37	9.30233	4	[CAV1, CCL2, PPARG, THBS1]
GO:0001937	negative regulation of endothelial cell proliferation	GO_BiologicalProcess-EBI-UniProt-GOA-ACAP-ARAP_25.05.2022_00h00	[5, 6, 7]	Group48	9.30233	4	[CAV1, CCL2, PPARG, THBS1]
GO:0010883	regulation of lipid storage	GO_BiologicalProcess-EBI-UniProt-GOA-ACAP-ARAP_25.05.2022_00h00	[3, 4, 5]	Group34	9.25926	5	[IL6, LEP, NFKBIA, PNPLA2, PPARG]
GO:0010883	regulation of lipid storage	GO_BiologicalProcess-EBI-UniProt-GOA-ACAP-ARAP_25.05.2022_00h00	[3, 4, 5]	Group46	9.25926	5	[IL6, LEP, NFKBIA, PNPLA2, PPARG]
GO:0010883	regulation of lipid storage	GO_BiologicalProcess-EBI-UniProt-GOA-ACAP-ARAP_25.05.2022_00h00	[3, 4, 5]	Group47	9.25926	5	[IL6, LEP, NFKBIA, PNPLA2, PPARG]
GO:0010883	regulation of lipid storage	GO_BiologicalProcess-EBI-UniProt-GOA-ACAP-ARAP_25.05.2022_00h00	[3, 4, 5]	Group48	9.25926	5	[IL6, LEP, NFKBIA, PNPLA2, PPARG]
GO:1904994	regulation of leukocyte adhesion to vascular endothelial cell	GO_BiologicalProcess-EBI-UniProt-GOA-ACAP-ARAP_25.05.2022_00h00	[6, 7]	Group21	9.09091	3	[IL6, KLF4, SELE]
GO:1904994	regulation of leukocyte adhesion to vascular endothelial cell	GO_BiologicalProcess-EBI-UniProt-GOA-ACAP-ARAP_25.05.2022_00h00	[6, 7]	Group22	9.09091	3	[IL6, KLF4, SELE]
GO:1904994	regulation of leukocyte adhesion to vascular endothelial cell	GO_BiologicalProcess-EBI-UniProt-GOA-ACAP-ARAP_25.05.2022_00h00	[6, 7]	Group38	9.09091	3	[IL6, KLF4, SELE]
GO:1904994	regulation of leukocyte adhesion to vascular endothelial cell	GO_BiologicalProcess-EBI-UniProt-GOA-ACAP-ARAP_25.05.2022_00h00	[6, 7]	Group48	9.09091	3	[IL6, KLF4, SELE]
GO:0060612	adipose tissue development	GO_BiologicalProcess-EBI-UniProt-GOA-ACAP-ARAP_25.05.2022_00h00	[4, 5]	Group46	8.92857	5	[CDK4, LEP, NAMPT, PLAAT3, PPARG]
GO:0071604	transforming growth factor beta production	GO_BiologicalProcess-EBI-UniProt-GOA-ACAP-ARAP_25.05.2022_00h00	[3, 6]	Group13	8.88889	4	[COL3A1, FN1, PTGS2, THBS1]
GO:0071604	transforming growth factor beta production	GO_BiologicalProcess-EBI-UniProt-GOA-ACAP-ARAP_25.05.2022_00h00	[3, 6]	Group26	8.88889	4	[COL3A1, FN1, PTGS2, THBS1]
GO:0071604	transforming growth factor beta production	GO_BiologicalProcess-EBI-UniProt-GOA-ACAP-ARAP_25.05.2022_00h00	[3, 6]	Group44	8.88889	4	[COL3A1, FN1, PTGS2, THBS1]
GO:0071604	transforming growth factor beta production	GO_BiologicalProcess-EBI-UniProt-GOA-ACAP-ARAP_25.05.2022_00h00	[3, 6]	Group45	8.88889	4	[COL3A1, FN1, PTGS2, THBS1]
GO:0071604	transforming growth factor beta production	GO_BiologicalProcess-EBI-UniProt-GOA-ACAP-ARAP_25.05.2022_00h00	[3, 6]	Group48	8.88889	4	[COL3A1, FN1, PTGS2, THBS1]
GO:0071480	cellular response to gamma radiation	GO_BiologicalProcess-EBI-UniProt-GOA-ACAP-ARAP_25.05.2022_00h00	[6, 7]	Group23	8.82353	3	[CDKN1A, EGR1, MDM2]
GO:0071295	cellular response to vitamin	GO_BiologicalProcess-EBI-UniProt-GOA-ACAP-ARAP_25.05.2022_00h00	[5, 6, 7]	Group42	8.82353	3	[COL1A1, LEP, PPARG]
GO:0071295	cellular response to vitamin	GO_BiologicalProcess-EBI-UniProt-GOA-ACAP-ARAP_25.05.2022_00h00	[5, 6, 7]	Group43	8.82353	3	[COL1A1, LEP, PPARG]
GO:0071295	cellular response to vitamin	GO_BiologicalProcess-EBI-UniProt-GOA-ACAP-ARAP_25.05.2022_00h00	[5, 6, 7]	Group46	8.82353	3	[COL1A1, LEP, PPARG]
GO:0071295	cellular response to vitamin	GO_BiologicalProcess-EBI-UniProt-GOA-ACAP-ARAP_25.05.2022_00h00	[5, 6, 7]	Group47	8.82353	3	[COL1A1, LEP, PPARG]
GO:0071295	cellular response to vitamin	GO_BiologicalProcess-EBI-UniProt-GOA-ACAP-ARAP_25.05.2022_00h00	[5, 6, 7]	Group48	8.82353	3	[COL1A1, LEP, PPARG]
GO:0050873	brown fat cell differentiation	GO_BiologicalProcess-EBI-UniProt-GOA-ACAP-ARAP_25.05.2022_00h00	[5]	Group10	8.77193	5	[ADIPOQ, ADRB2, FABP4, LEP, PTGS2]
GO:0050873	brown fat cell differentiation	GO_BiologicalProcess-EBI-UniProt-GOA-ACAP-ARAP_25.05.2022_00h00	[5]	Group16	8.77193	5	[ADIPOQ, ADRB2, FABP4, LEP, PTGS2]
GO:0050873	brown fat cell differentiation	GO_BiologicalProcess-EBI-UniProt-GOA-ACAP-ARAP_25.05.2022_00h00	[5]	Group29	8.77193	5	[ADIPOQ, ADRB2, FABP4, LEP, PTGS2]
GO:0050873	brown fat cell differentiation	GO_BiologicalProcess-EBI-UniProt-GOA-ACAP-ARAP_25.05.2022_00h00	[5]	Group32	8.77193	5	[ADIPOQ, ADRB2, FABP4, LEP, PTGS2]
GO:0050873	brown fat cell differentiation	GO_BiologicalProcess-EBI-UniProt-GOA-ACAP-ARAP_25.05.2022_00h00	[5]	Group39	8.77193	5	[ADIPOQ, ADRB2, FABP4, LEP, PTGS2]
GO:0050873	brown fat cell differentiation	GO_BiologicalProcess-EBI-UniProt-GOA-ACAP-ARAP_25.05.2022_00h00	[5]	Group40	8.77193	5	[ADIPOQ, ADRB2, FABP4, LEP, PTGS2]
GO:0050873	brown fat cell differentiation	GO_BiologicalProcess-EBI-UniProt-GOA-ACAP-ARAP_25.05.2022_00h00	[5]	Group45	8.77193	5	[ADIPOQ, ADRB2, FABP4, LEP, PTGS2]
GO:0050873	brown fat cell differentiation	GO_BiologicalProcess-EBI-UniProt-GOA-ACAP-ARAP_25.05.2022_00h00	[5]	Group48	8.77193	5	[ADIPOQ, ADRB2, FABP4, LEP, PTGS2]
GO:0009409	response to cold	GO_BiologicalProcess-EBI-UniProt-GOA-ACAP-ARAP_25.05.2022_00h00	[3, 4]	Group24	8.62069	5	[ADM, ADRB2, NFKBIA, PLIN1, PPARG]
GO:0048662	negative regulation of smooth muscle cell proliferation	GO_BiologicalProcess-EBI-UniProt-GOA-ACAP-ARAP_25.05.2022_00h00	[4, 5, 6]	Group25	8.62069	5	[ADIPOQ, ANG, CDKN1A, PPARG, PTEN]
GO:0009409	response to cold	GO_BiologicalProcess-EBI-UniProt-GOA-ACAP-ARAP_25.05.2022_00h00	[3, 4]	Group48	8.62069	5	[ADM, ADRB2, NFKBIA, PLIN1, PPARG]
GO:0048662	negative regulation of smooth muscle cell proliferation	GO_BiologicalProcess-EBI-UniProt-GOA-ACAP-ARAP_25.05.2022_00h00	[4, 5, 6]	Group48	8.62069	5	[ADIPOQ, ANG, CDKN1A, PPARG, PTEN]
GO:1904037	positive regulation of epithelial cell apoptotic process	GO_BiologicalProcess-EBI-UniProt-GOA-ACAP-ARAP_25.05.2022_00h00	[6, 7, 8]	Group21	8.57143	3	[CCL2, IL6, THBS1]
GO:0070570	regulation of neuron projection regeneration	GO_BiologicalProcess-EBI-UniProt-GOA-ACAP-ARAP_25.05.2022_00h00	[3, 4, 5, 6, 7, 8, 10, 11, 12]	Group22	8.57143	3	[IL6, KLF4, PTEN]
GO:0070570	regulation of neuron projection regeneration	GO_BiologicalProcess-EBI-UniProt-GOA-ACAP-ARAP_25.05.2022_00h00	[3, 4, 5, 6, 7, 8, 10, 11, 12]	Group23	8.57143	3	[IL6, KLF4, PTEN]
GO:0070570	regulation of neuron projection regeneration	GO_BiologicalProcess-EBI-UniProt-GOA-ACAP-ARAP_25.05.2022_00h00	[3, 4, 5, 6, 7, 8, 10, 11, 12]	Group30	8.57143	3	[IL6, KLF4, PTEN]
GO:0033137	negative regulation of peptidyl-serine phosphorylation	GO_BiologicalProcess-EBI-UniProt-GOA-ACAP-ARAP_25.05.2022_00h00	[7, 8, 9, 10]	Group30	8.57143	3	[CAV1, IL6, PTEN]
GO:0033137	negative regulation of peptidyl-serine phosphorylation	GO_BiologicalProcess-EBI-UniProt-GOA-ACAP-ARAP_25.05.2022_00h00	[7, 8, 9, 10]	Group35	8.57143	3	[CAV1, IL6, PTEN]
GO:0070570	regulation of neuron projection regeneration	GO_BiologicalProcess-EBI-UniProt-GOA-ACAP-ARAP_25.05.2022_00h00	[3, 4, 5, 6, 7, 8, 10, 11, 12]	Group36	8.57143	3	[IL6, KLF4, PTEN]
GO:0033137	negative regulation of peptidyl-serine phosphorylation	GO_BiologicalProcess-EBI-UniProt-GOA-ACAP-ARAP_25.05.2022_00h00	[7, 8, 9, 10]	Group36	8.57143	3	[CAV1, IL6, PTEN]
GO:0070570	regulation of neuron projection regeneration	GO_BiologicalProcess-EBI-UniProt-GOA-ACAP-ARAP_25.05.2022_00h00	[3, 4, 5, 6, 7, 8, 10, 11, 12]	Group38	8.57143	3	[IL6, KLF4, PTEN]
GO:1904037	positive regulation of epithelial cell apoptotic process	GO_BiologicalProcess-EBI-UniProt-GOA-ACAP-ARAP_25.05.2022_00h00	[6, 7, 8]	Group44	8.57143	3	[CCL2, IL6, THBS1]
GO:1904037	positive regulation of epithelial cell apoptotic process	GO_BiologicalProcess-EBI-UniProt-GOA-ACAP-ARAP_25.05.2022_00h00	[6, 7, 8]	Group48	8.57143	3	[CCL2, IL6, THBS1]
GO:0070570	regulation of neuron projection regeneration	GO_BiologicalProcess-EBI-UniProt-GOA-ACAP-ARAP_25.05.2022_00h00	[3, 4, 5, 6, 7, 8, 10, 11, 12]	Group48	8.57143	3	[IL6, KLF4, PTEN]
GO:0033137	negative regulation of peptidyl-serine phosphorylation	GO_BiologicalProcess-EBI-UniProt-GOA-ACAP-ARAP_25.05.2022_00h00	[7, 8, 9, 10]	Group48	8.57143	3	[CAV1, IL6, PTEN]
GO:0032964	collagen biosynthetic process	GO_BiologicalProcess-EBI-UniProt-GOA-ACAP-ARAP_25.05.2022_00h00	[3]	Group28	8.51064	4	[COL1A1, COL5A1, IL6, PPARG]
GO:0033028	myeloid cell apoptotic process	GO_BiologicalProcess-EBI-UniProt-GOA-ACAP-ARAP_25.05.2022_00h00	[5]	Group29	8.51064	4	[ADIPOQ, IL6, PTEN, S100A8]
GO:0033028	myeloid cell apoptotic process	GO_BiologicalProcess-EBI-UniProt-GOA-ACAP-ARAP_25.05.2022_00h00	[5]	Group36	8.51064	4	[ADIPOQ, IL6, PTEN, S100A8]
GO:0033028	myeloid cell apoptotic process	GO_BiologicalProcess-EBI-UniProt-GOA-ACAP-ARAP_25.05.2022_00h00	[5]	Group38	8.51064	4	[ADIPOQ, IL6, PTEN, S100A8]
GO:0032964	collagen biosynthetic process	GO_BiologicalProcess-EBI-UniProt-GOA-ACAP-ARAP_25.05.2022_00h00	[3]	Group42	8.51064	4	[COL1A1, COL5A1, IL6, PPARG]
GO:0032964	collagen biosynthetic process	GO_BiologicalProcess-EBI-UniProt-GOA-ACAP-ARAP_25.05.2022_00h00	[3]	Group43	8.51064	4	[COL1A1, COL5A1, IL6, PPARG]
GO:0032964	collagen biosynthetic process	GO_BiologicalProcess-EBI-UniProt-GOA-ACAP-ARAP_25.05.2022_00h00	[3]	Group46	8.51064	4	[COL1A1, COL5A1, IL6, PPARG]
GO:0032964	collagen biosynthetic process	GO_BiologicalProcess-EBI-UniProt-GOA-ACAP-ARAP_25.05.2022_00h00	[3]	Group47	8.51064	4	[COL1A1, COL5A1, IL6, PPARG]
GO:0032964	collagen biosynthetic process	GO_BiologicalProcess-EBI-UniProt-GOA-ACAP-ARAP_25.05.2022_00h00	[3]	Group48	8.51064	4	[COL1A1, COL5A1, IL6, PPARG]
GO:0033028	myeloid cell apoptotic process	GO_BiologicalProcess-EBI-UniProt-GOA-ACAP-ARAP_25.05.2022_00h00	[5]	Group48	8.51064	4	[ADIPOQ, IL6, PTEN, S100A8]
GO:2000191	regulation of fatty acid transport	GO_BiologicalProcess-EBI-UniProt-GOA-ACAP-ARAP_25.05.2022_00h00	[5, 6, 7]	Group48	8.33333	3	[IRS2, S100A8, THBS1]
GO:0043537	negative regulation of blood vessel endothelial cell migration	GO_BiologicalProcess-EBI-UniProt-GOA-ACAP-ARAP_25.05.2022_00h00	[5, 6, 7, 8, 9]	Group42	8.10811	3	[KLF4, PPARG, THBS1]
GO:0043537	negative regulation of blood vessel endothelial cell migration	GO_BiologicalProcess-EBI-UniProt-GOA-ACAP-ARAP_25.05.2022_00h00	[5, 6, 7, 8, 9]	Group48	8.10811	3	[KLF4, PPARG, THBS1]
GO:1904705	regulation of vascular associated smooth muscle cell proliferation	GO_BiologicalProcess-EBI-UniProt-GOA-ACAP-ARAP_25.05.2022_00h00	[5, 6]	Group25	7.93651	5	[ADAMTS1, ADIPOQ, CDKN1A, PPARG, PTEN]
GO:1904705	regulation of vascular associated smooth muscle cell proliferation	GO_BiologicalProcess-EBI-UniProt-GOA-ACAP-ARAP_25.05.2022_00h00	[5, 6]	Group48	7.93651	5	[ADAMTS1, ADIPOQ, CDKN1A, PPARG, PTEN]
GO:0018149	peptide cross-linking	GO_BiologicalProcess-EBI-UniProt-GOA-ACAP-ARAP_25.05.2022_00h00	[5, 6]	Group13	7.89474	3	[COL3A1, FN1, THBS1]
GO:0018149	peptide cross-linking	GO_BiologicalProcess-EBI-UniProt-GOA-ACAP-ARAP_25.05.2022_00h00	[5, 6]	Group28	7.89474	3	[COL3A1, FN1, THBS1]
GO:0018149	peptide cross-linking	GO_BiologicalProcess-EBI-UniProt-GOA-ACAP-ARAP_25.05.2022_00h00	[5, 6]	Group44	7.89474	3	[COL3A1, FN1, THBS1]
GO:0061756	leukocyte adhesion to vascular endothelial cell	GO_BiologicalProcess-EBI-UniProt-GOA-ACAP-ARAP_25.05.2022_00h00	[5]	Group22	7.84314	4	[IL6, KLF4, LEP, SELE]
GO:0061756	leukocyte adhesion to vascular endothelial cell	GO_BiologicalProcess-EBI-UniProt-GOA-ACAP-ARAP_25.05.2022_00h00	[5]	Group42	7.84314	4	[IL6, KLF4, LEP, SELE]
GO:0061756	leukocyte adhesion to vascular endothelial cell	GO_BiologicalProcess-EBI-UniProt-GOA-ACAP-ARAP_25.05.2022_00h00	[5]	Group48	7.84314	4	[IL6, KLF4, LEP, SELE]
GO:0002673	regulation of acute inflammatory response	GO_BiologicalProcess-EBI-UniProt-GOA-ACAP-ARAP_25.05.2022_00h00	[5, 6, 7]	Group10	7.69231	4	[IL6, PPARG, PTGER3, PTGS2]
GO:0002673	regulation of acute inflammatory response	GO_BiologicalProcess-EBI-UniProt-GOA-ACAP-ARAP_25.05.2022_00h00	[5, 6, 7]	Group15	7.69231	4	[IL6, PPARG, PTGER3, PTGS2]
GO:1990874	vascular associated smooth muscle cell proliferation	GO_BiologicalProcess-EBI-UniProt-GOA-ACAP-ARAP_25.05.2022_00h00	[5]	Group25	7.69231	5	[ADAMTS1, ADIPOQ, CDKN1A, PPARG, PTEN]
GO:0002673	regulation of acute inflammatory response	GO_BiologicalProcess-EBI-UniProt-GOA-ACAP-ARAP_25.05.2022_00h00	[5, 6, 7]	Group26	7.69231	4	[IL6, PPARG, PTGER3, PTGS2]
GO:0033032	regulation of myeloid cell apoptotic process	GO_BiologicalProcess-EBI-UniProt-GOA-ACAP-ARAP_25.05.2022_00h00	[6, 7]	Group29	7.69231	3	[ADIPOQ, PTEN, S100A8]
GO:0033032	regulation of myeloid cell apoptotic process	GO_BiologicalProcess-EBI-UniProt-GOA-ACAP-ARAP_25.05.2022_00h00	[6, 7]	Group38	7.69231	3	[ADIPOQ, PTEN, S100A8]
GO:0002673	regulation of acute inflammatory response	GO_BiologicalProcess-EBI-UniProt-GOA-ACAP-ARAP_25.05.2022_00h00	[5, 6, 7]	Group43	7.69231	4	[IL6, PPARG, PTGER3, PTGS2]
GO:0002673	regulation of acute inflammatory response	GO_BiologicalProcess-EBI-UniProt-GOA-ACAP-ARAP_25.05.2022_00h00	[5, 6, 7]	Group44	7.69231	4	[IL6, PPARG, PTGER3, PTGS2]
GO:0002673	regulation of acute inflammatory response	GO_BiologicalProcess-EBI-UniProt-GOA-ACAP-ARAP_25.05.2022_00h00	[5, 6, 7]	Group47	7.69231	4	[IL6, PPARG, PTGER3, PTGS2]
GO:1990874	vascular associated smooth muscle cell proliferation	GO_BiologicalProcess-EBI-UniProt-GOA-ACAP-ARAP_25.05.2022_00h00	[5]	Group48	7.69231	5	[ADAMTS1, ADIPOQ, CDKN1A, PPARG, PTEN]
GO:0002673	regulation of acute inflammatory response	GO_BiologicalProcess-EBI-UniProt-GOA-ACAP-ARAP_25.05.2022_00h00	[5, 6, 7]	Group48	7.69231	4	[IL6, PPARG, PTGER3, PTGS2]
GO:0033032	regulation of myeloid cell apoptotic process	GO_BiologicalProcess-EBI-UniProt-GOA-ACAP-ARAP_25.05.2022_00h00	[6, 7]	Group48	7.69231	3	[ADIPOQ, PTEN, S100A8]
GO:0090505	epiboly involved in wound healing	GO_BiologicalProcess-EBI-UniProt-GOA-ACAP-ARAP_25.05.2022_00h00	[5, 7, 8]	Group08	7.5	3	[COL5A1, HBEGF, PTEN]
GO:0044319	wound healing, spreading of cells	GO_BiologicalProcess-EBI-UniProt-GOA-ACAP-ARAP_25.05.2022_00h00	[4, 6, 8, 9]	Group08	7.5	3	[COL5A1, HBEGF, PTEN]
GO:0001953	negative regulation of cell-matrix adhesion	GO_BiologicalProcess-EBI-UniProt-GOA-ACAP-ARAP_25.05.2022_00h00	[5, 6, 7]	Group30	7.5	3	[MYOC, PTEN, THBS1]
GO:0001953	negative regulation of cell-matrix adhesion	GO_BiologicalProcess-EBI-UniProt-GOA-ACAP-ARAP_25.05.2022_00h00	[5, 6, 7]	Group33	7.5	3	[MYOC, PTEN, THBS1]
GO:0001953	negative regulation of cell-matrix adhesion	GO_BiologicalProcess-EBI-UniProt-GOA-ACAP-ARAP_25.05.2022_00h00	[5, 6, 7]	Group35	7.5	3	[MYOC, PTEN, THBS1]
GO:0090049	regulation of cell migration involved in sprouting angiogenesis	GO_BiologicalProcess-EBI-UniProt-GOA-ACAP-ARAP_25.05.2022_00h00	[6, 7, 8, 9, 10, 11, 12]	Group44	7.5	3	[KLF4, PTGS2, THBS1]
GO:0090049	regulation of cell migration involved in sprouting angiogenesis	GO_BiologicalProcess-EBI-UniProt-GOA-ACAP-ARAP_25.05.2022_00h00	[6, 7, 8, 9, 10, 11, 12]	Group45	7.5	3	[KLF4, PTGS2, THBS1]
GO:0001953	negative regulation of cell-matrix adhesion	GO_BiologicalProcess-EBI-UniProt-GOA-ACAP-ARAP_25.05.2022_00h00	[5, 6, 7]	Group48	7.5	3	[MYOC, PTEN, THBS1]
GO:0090049	regulation of cell migration involved in sprouting angiogenesis	GO_BiologicalProcess-EBI-UniProt-GOA-ACAP-ARAP_25.05.2022_00h00	[6, 7, 8, 9, 10, 11, 12]	Group48	7.5	3	[KLF4, PTGS2, THBS1]
GO:0004623	phospholipase A2 activity	GO_MolecularFunction-EBI-UniProt-GOA-ACAP-ARAP_25.05.2022_00h00	[5, 6]	Group27	7.40741	4	[AGTR1, ANG, PLAAT3, PNPLA2]
GO:0090504	epiboly	GO_BiologicalProcess-EBI-UniProt-GOA-ACAP-ARAP_25.05.2022_00h00	[6, 7]	Group08	7.31707	3	[COL5A1, HBEGF, PTEN]
GO:0071634	regulation of transforming growth factor beta production	GO_BiologicalProcess-EBI-UniProt-GOA-ACAP-ARAP_25.05.2022_00h00	[4, 5, 6, 7]	Group13	7.31707	3	[FN1, PTGS2, THBS1]
GO:0071634	regulation of transforming growth factor beta production	GO_BiologicalProcess-EBI-UniProt-GOA-ACAP-ARAP_25.05.2022_00h00	[4, 5, 6, 7]	Group26	7.31707	3	[FN1, PTGS2, THBS1]
GO:0071634	regulation of transforming growth factor beta production	GO_BiologicalProcess-EBI-UniProt-GOA-ACAP-ARAP_25.05.2022_00h00	[4, 5, 6, 7]	Group44	7.31707	3	[FN1, PTGS2, THBS1]
GO:0071634	regulation of transforming growth factor beta production	GO_BiologicalProcess-EBI-UniProt-GOA-ACAP-ARAP_25.05.2022_00h00	[4, 5, 6, 7]	Group48	7.31707	3	[FN1, PTGS2, THBS1]
GO:0140353	lipid export from cell	GO_BiologicalProcess-EBI-UniProt-GOA-ACAP-ARAP_25.05.2022_00h00	[3, 5, 6]	Group14	7.27273	4	[AGTR1, LEP, PTGS2, S100A8]
GO:0140353	lipid export from cell	GO_BiologicalProcess-EBI-UniProt-GOA-ACAP-ARAP_25.05.2022_00h00	[3, 5, 6]	Group15	7.27273	4	[AGTR1, LEP, PTGS2, S100A8]
GO:0140353	lipid export from cell	GO_BiologicalProcess-EBI-UniProt-GOA-ACAP-ARAP_25.05.2022_00h00	[3, 5, 6]	Group37	7.27273	4	[AGTR1, LEP, PTGS2, S100A8]
GO:0140353	lipid export from cell	GO_BiologicalProcess-EBI-UniProt-GOA-ACAP-ARAP_25.05.2022_00h00	[3, 5, 6]	Group39	7.27273	4	[AGTR1, LEP, PTGS2, S100A8]
GO:0140353	lipid export from cell	GO_BiologicalProcess-EBI-UniProt-GOA-ACAP-ARAP_25.05.2022_00h00	[3, 5, 6]	Group40	7.27273	4	[AGTR1, LEP, PTGS2, S100A8]
GO:0140353	lipid export from cell	GO_BiologicalProcess-EBI-UniProt-GOA-ACAP-ARAP_25.05.2022_00h00	[3, 5, 6]	Group41	7.27273	4	[AGTR1, LEP, PTGS2, S100A8]
GO:0140353	lipid export from cell	GO_BiologicalProcess-EBI-UniProt-GOA-ACAP-ARAP_25.05.2022_00h00	[3, 5, 6]	Group43	7.27273	4	[AGTR1, LEP, PTGS2, S100A8]
GO:0140353	lipid export from cell	GO_BiologicalProcess-EBI-UniProt-GOA-ACAP-ARAP_25.05.2022_00h00	[3, 5, 6]	Group45	7.27273	4	[AGTR1, LEP, PTGS2, S100A8]
GO:0140353	lipid export from cell	GO_BiologicalProcess-EBI-UniProt-GOA-ACAP-ARAP_25.05.2022_00h00	[3, 5, 6]	Group46	7.27273	4	[AGTR1, LEP, PTGS2, S100A8]
GO:0140353	lipid export from cell	GO_BiologicalProcess-EBI-UniProt-GOA-ACAP-ARAP_25.05.2022_00h00	[3, 5, 6]	Group48	7.27273	4	[AGTR1, LEP, PTGS2, S100A8]
GO:0032371	regulation of sterol transport	GO_BiologicalProcess-EBI-UniProt-GOA-ACAP-ARAP_25.05.2022_00h00	[5, 6, 7]	Group32	7.24638	5	[ADIPOQ, CAV1, LEP, NFKBIA, PPARG]
GO:0032374	regulation of cholesterol transport	GO_BiologicalProcess-EBI-UniProt-GOA-ACAP-ARAP_25.05.2022_00h00	[6, 7, 8]	Group32	7.24638	5	[ADIPOQ, CAV1, LEP, NFKBIA, PPARG]
GO:0032371	regulation of sterol transport	GO_BiologicalProcess-EBI-UniProt-GOA-ACAP-ARAP_25.05.2022_00h00	[5, 6, 7]	Group34	7.24638	5	[ADIPOQ, CAV1, LEP, NFKBIA, PPARG]
GO:0032374	regulation of cholesterol transport	GO_BiologicalProcess-EBI-UniProt-GOA-ACAP-ARAP_25.05.2022_00h00	[6, 7, 8]	Group34	7.24638	5	[ADIPOQ, CAV1, LEP, NFKBIA, PPARG]
GO:0032371	regulation of sterol transport	GO_BiologicalProcess-EBI-UniProt-GOA-ACAP-ARAP_25.05.2022_00h00	[5, 6, 7]	Group37	7.24638	5	[ADIPOQ, CAV1, LEP, NFKBIA, PPARG]
GO:0032374	regulation of cholesterol transport	GO_BiologicalProcess-EBI-UniProt-GOA-ACAP-ARAP_25.05.2022_00h00	[6, 7, 8]	Group37	7.24638	5	[ADIPOQ, CAV1, LEP, NFKBIA, PPARG]
GO:0032371	regulation of sterol transport	GO_BiologicalProcess-EBI-UniProt-GOA-ACAP-ARAP_25.05.2022_00h00	[5, 6, 7]	Group46	7.24638	5	[ADIPOQ, CAV1, LEP, NFKBIA, PPARG]
GO:0032374	regulation of cholesterol transport	GO_BiologicalProcess-EBI-UniProt-GOA-ACAP-ARAP_25.05.2022_00h00	[6, 7, 8]	Group46	7.24638	5	[ADIPOQ, CAV1, LEP, NFKBIA, PPARG]
GO:0032371	regulation of sterol transport	GO_BiologicalProcess-EBI-UniProt-GOA-ACAP-ARAP_25.05.2022_00h00	[5, 6, 7]	Group48	7.24638	5	[ADIPOQ, CAV1, LEP, NFKBIA, PPARG]
GO:0032374	regulation of cholesterol transport	GO_BiologicalProcess-EBI-UniProt-GOA-ACAP-ARAP_25.05.2022_00h00	[6, 7, 8]	Group48	7.24638	5	[ADIPOQ, CAV1, LEP, NFKBIA, PPARG]
GO:0043394	proteoglycan binding	GO_MolecularFunction-EBI-UniProt-GOA-ACAP-ARAP_25.05.2022_00h00	[3]	Group04	7.14286	3	[COL5A1, FN1, THBS1]
GO:0070542	response to fatty acid	GO_BiologicalProcess-EBI-UniProt-GOA-ACAP-ARAP_25.05.2022_00h00	[4, 5]	Group06	7.14286	5	[ADIPOQ, CAT, CDK4, PTGS2, SCD]
GO:0043394	proteoglycan binding	GO_MolecularFunction-EBI-UniProt-GOA-ACAP-ARAP_25.05.2022_00h00	[3]	Group13	7.14286	3	[COL5A1, FN1, THBS1]
GO:0070542	response to fatty acid	GO_BiologicalProcess-EBI-UniProt-GOA-ACAP-ARAP_25.05.2022_00h00	[4, 5]	Group14	7.14286	5	[ADIPOQ, CAT, CDK4, PTGS2, SCD]
GO:0070542	response to fatty acid	GO_BiologicalProcess-EBI-UniProt-GOA-ACAP-ARAP_25.05.2022_00h00	[4, 5]	Group20	7.14286	5	[ADIPOQ, CAT, CDK4, PTGS2, SCD]
GO:0043394	proteoglycan binding	GO_MolecularFunction-EBI-UniProt-GOA-ACAP-ARAP_25.05.2022_00h00	[3]	Group28	7.14286	3	[COL5A1, FN1, THBS1]
GO:0046850	regulation of bone remodeling	GO_BiologicalProcess-EBI-UniProt-GOA-ACAP-ARAP_25.05.2022_00h00	[4, 5]	Group33	7.14286	4	[F3, IL6, LEP, TF]
GO:0032570	response to progesterone	GO_BiologicalProcess-EBI-UniProt-GOA-ACAP-ARAP_25.05.2022_00h00	[5, 6]	Group35	7.14286	3	[CAV1, FOSB, THBS1]
GO:0043394	proteoglycan binding	GO_MolecularFunction-EBI-UniProt-GOA-ACAP-ARAP_25.05.2022_00h00	[3]	Group44	7.14286	3	[COL5A1, FN1, THBS1]
GO:0046850	regulation of bone remodeling	GO_BiologicalProcess-EBI-UniProt-GOA-ACAP-ARAP_25.05.2022_00h00	[4, 5]	Group48	7.14286	4	[F3, IL6, LEP, TF]
GO:0070542	response to fatty acid	GO_BiologicalProcess-EBI-UniProt-GOA-ACAP-ARAP_25.05.2022_00h00	[4, 5]	Group48	7.14286	5	[ADIPOQ, CAT, CDK4, PTGS2, SCD]
GO:0032570	response to progesterone	GO_BiologicalProcess-EBI-UniProt-GOA-ACAP-ARAP_25.05.2022_00h00	[5, 6]	Group48	7.14286	3	[CAV1, FOSB, THBS1]
GO:2000279	negative regulation of DNA biosynthetic process	GO_BiologicalProcess-EBI-UniProt-GOA-ACAP-ARAP_25.05.2022_00h00	[5, 6, 7, 8, 9]	Group25	6.97674	3	[ADIPOQ, CDKN1A, PPARG]
GO:2000279	negative regulation of DNA biosynthetic process	GO_BiologicalProcess-EBI-UniProt-GOA-ACAP-ARAP_25.05.2022_00h00	[5, 6, 7, 8, 9]	Group31	6.97674	3	[ADIPOQ, CDKN1A, PPARG]
GO:2000279	negative regulation of DNA biosynthetic process	GO_BiologicalProcess-EBI-UniProt-GOA-ACAP-ARAP_25.05.2022_00h00	[5, 6, 7, 8, 9]	Group48	6.97674	3	[ADIPOQ, CDKN1A, PPARG]
GO:0019229	regulation of vasoconstriction	GO_BiologicalProcess-EBI-UniProt-GOA-ACAP-ARAP_25.05.2022_00h00	[5, 6, 7, 8]	Group37	6.94444	5	[ADM, AGTR1, CAV1, LEP, PTGS2]
GO:0019229	regulation of vasoconstriction	GO_BiologicalProcess-EBI-UniProt-GOA-ACAP-ARAP_25.05.2022_00h00	[5, 6, 7, 8]	Group40	6.94444	5	[ADM, AGTR1, CAV1, LEP, PTGS2]
GO:0019229	regulation of vasoconstriction	GO_BiologicalProcess-EBI-UniProt-GOA-ACAP-ARAP_25.05.2022_00h00	[5, 6, 7, 8]	Group41	6.94444	5	[ADM, AGTR1, CAV1, LEP, PTGS2]
GO:0019229	regulation of vasoconstriction	GO_BiologicalProcess-EBI-UniProt-GOA-ACAP-ARAP_25.05.2022_00h00	[5, 6, 7, 8]	Group45	6.94444	5	[ADM, AGTR1, CAV1, LEP, PTGS2]
GO:0019229	regulation of vasoconstriction	GO_BiologicalProcess-EBI-UniProt-GOA-ACAP-ARAP_25.05.2022_00h00	[5, 6, 7, 8]	Group46	6.94444	5	[ADM, AGTR1, CAV1, LEP, PTGS2]
GO:0019229	regulation of vasoconstriction	GO_BiologicalProcess-EBI-UniProt-GOA-ACAP-ARAP_25.05.2022_00h00	[5, 6, 7, 8]	Group48	6.94444	5	[ADM, AGTR1, CAV1, LEP, PTGS2]
GO:0033344	cholesterol efflux	GO_BiologicalProcess-EBI-UniProt-GOA-ACAP-ARAP_25.05.2022_00h00	[7, 8]	Group24	6.89655	4	[ADIPOQ, CAV1, NFKBIA, PPARG]
GO:0033344	cholesterol efflux	GO_BiologicalProcess-EBI-UniProt-GOA-ACAP-ARAP_25.05.2022_00h00	[7, 8]	Group48	6.89655	4	[ADIPOQ, CAV1, NFKBIA, PPARG]
GO:0019915	lipid storage	GO_BiologicalProcess-EBI-UniProt-GOA-ACAP-ARAP_25.05.2022_00h00	[3, 4]	Group34	6.81818	6	[CAV1, IL6, LEP, NFKBIA, PNPLA2, PPARG]
GO:0019915	lipid storage	GO_BiologicalProcess-EBI-UniProt-GOA-ACAP-ARAP_25.05.2022_00h00	[3, 4]	Group36	6.81818	6	[CAV1, IL6, LEP, NFKBIA, PNPLA2, PPARG]
GO:0019915	lipid storage	GO_BiologicalProcess-EBI-UniProt-GOA-ACAP-ARAP_25.05.2022_00h00	[3, 4]	Group46	6.81818	6	[CAV1, IL6, LEP, NFKBIA, PNPLA2, PPARG]
GO:0019915	lipid storage	GO_BiologicalProcess-EBI-UniProt-GOA-ACAP-ARAP_25.05.2022_00h00	[3, 4]	Group47	6.81818	6	[CAV1, IL6, LEP, NFKBIA, PNPLA2, PPARG]
GO:0019915	lipid storage	GO_BiologicalProcess-EBI-UniProt-GOA-ACAP-ARAP_25.05.2022_00h00	[3, 4]	Group48	6.81818	6	[CAV1, IL6, LEP, NFKBIA, PNPLA2, PPARG]
GO:0048146	positive regulation of fibroblast proliferation	GO_BiologicalProcess-EBI-UniProt-GOA-ACAP-ARAP_25.05.2022_00h00	[4, 5, 6]	Group05	6.77966	4	[CDK4, CDKN1A, FN1, S100A8]
GO:0048146	positive regulation of fibroblast proliferation	GO_BiologicalProcess-EBI-UniProt-GOA-ACAP-ARAP_25.05.2022_00h00	[4, 5, 6]	Group31	6.77966	4	[CDK4, CDKN1A, FN1, S100A8]
GO:0048146	positive regulation of fibroblast proliferation	GO_BiologicalProcess-EBI-UniProt-GOA-ACAP-ARAP_25.05.2022_00h00	[4, 5, 6]	Group48	6.77966	4	[CDK4, CDKN1A, FN1, S100A8]
GO:0015909	long-chain fatty acid transport	GO_BiologicalProcess-EBI-UniProt-GOA-ACAP-ARAP_25.05.2022_00h00	[6, 7]	Group12	6.75676	5	[FABP4, IRS2, PPARG, S100A8, THBS1]
GO:0015909	long-chain fatty acid transport	GO_BiologicalProcess-EBI-UniProt-GOA-ACAP-ARAP_25.05.2022_00h00	[6, 7]	Group34	6.75676	5	[FABP4, IRS2, PPARG, S100A8, THBS1]
GO:0015909	long-chain fatty acid transport	GO_BiologicalProcess-EBI-UniProt-GOA-ACAP-ARAP_25.05.2022_00h00	[6, 7]	Group48	6.75676	5	[FABP4, IRS2, PPARG, S100A8, THBS1]
GO:0048660	regulation of smooth muscle cell proliferation	GO_BiologicalProcess-EBI-UniProt-GOA-ACAP-ARAP_25.05.2022_00h00	[4, 5]	Group25	6.71141	10	[ADAMTS1, ADIPOQ, ANG, CDKN1A, HBEGF, IL6, PPARG, PTEN, PTGS2, THBS1]
GO:0048660	regulation of smooth muscle cell proliferation	GO_BiologicalProcess-EBI-UniProt-GOA-ACAP-ARAP_25.05.2022_00h00	[4, 5]	Group44	6.71141	10	[ADAMTS1, ADIPOQ, ANG, CDKN1A, HBEGF, IL6, PPARG, PTEN, PTGS2, THBS1]
GO:0048660	regulation of smooth muscle cell proliferation	GO_BiologicalProcess-EBI-UniProt-GOA-ACAP-ARAP_25.05.2022_00h00	[4, 5]	Group48	6.71141	10	[ADAMTS1, ADIPOQ, ANG, CDKN1A, HBEGF, IL6, PPARG, PTEN, PTGS2, THBS1]
GO:0038066	p38MAPK cascade	GO_BiologicalProcess-EBI-UniProt-GOA-ACAP-ARAP_25.05.2022_00h00	[6, 7, 8]	Group47	6.66667	4	[GADD45B, IL6, LEP, ZFP36]
GO:0071364	cellular response to epidermal growth factor stimulus	GO_BiologicalProcess-EBI-UniProt-GOA-ACAP-ARAP_25.05.2022_00h00	[4, 6]	Group48	6.66667	3	[COL1A1, ID1, ZFP36]
GO:0038066	p38MAPK cascade	GO_BiologicalProcess-EBI-UniProt-GOA-ACAP-ARAP_25.05.2022_00h00	[6, 7, 8]	Group48	6.66667	4	[GADD45B, IL6, LEP, ZFP36]
GO:2000134	negative regulation of G1/S transition of mitotic cell cycle	GO_BiologicalProcess-EBI-UniProt-GOA-ACAP-ARAP_25.05.2022_00h00	[6, 7, 8, 9]	Group23	6.57895	5	[CCL2, CDKN1A, KLF4, MDM2, PTEN]
GO:2000134	negative regulation of G1/S transition of mitotic cell cycle	GO_BiologicalProcess-EBI-UniProt-GOA-ACAP-ARAP_25.05.2022_00h00	[6, 7, 8, 9]	Group48	6.57895	5	[CCL2, CDKN1A, KLF4, MDM2, PTEN]
GO:0048659	smooth muscle cell proliferation	GO_BiologicalProcess-EBI-UniProt-GOA-ACAP-ARAP_25.05.2022_00h00	[4]	Group25	6.53595	10	[ADAMTS1, ADIPOQ, ANG, CDKN1A, HBEGF, IL6, PPARG, PTEN, PTGS2, THBS1]
GO:0048659	smooth muscle cell proliferation	GO_BiologicalProcess-EBI-UniProt-GOA-ACAP-ARAP_25.05.2022_00h00	[4]	Group44	6.53595	10	[ADAMTS1, ADIPOQ, ANG, CDKN1A, HBEGF, IL6, PPARG, PTEN, PTGS2, THBS1]
GO:0048659	smooth muscle cell proliferation	GO_BiologicalProcess-EBI-UniProt-GOA-ACAP-ARAP_25.05.2022_00h00	[4]	Group48	6.53595	10	[ADAMTS1, ADIPOQ, ANG, CDKN1A, HBEGF, IL6, PPARG, PTEN, PTGS2, THBS1]
GO:0045124	regulation of bone resorption	GO_BiologicalProcess-EBI-UniProt-GOA-ACAP-ARAP_25.05.2022_00h00	[3, 5, 6, 7]	Group17	6.38298	3	[F3, IL6, TF]
GO:0010737	protein kinase A signaling	GO_BiologicalProcess-EBI-UniProt-GOA-ACAP-ARAP_25.05.2022_00h00	[4, 5, 6]	Group29	6.38298	3	[ADIPOQ, ADRB2, S100A8]
GO:0010737	protein kinase A signaling	GO_BiologicalProcess-EBI-UniProt-GOA-ACAP-ARAP_25.05.2022_00h00	[4, 5, 6]	Group38	6.38298	3	[ADIPOQ, ADRB2, S100A8]
GO:0010737	protein kinase A signaling	GO_BiologicalProcess-EBI-UniProt-GOA-ACAP-ARAP_25.05.2022_00h00	[4, 5, 6]	Group39	6.38298	3	[ADIPOQ, ADRB2, S100A8]
GO:0031670	cellular response to nutrient	GO_BiologicalProcess-EBI-UniProt-GOA-ACAP-ARAP_25.05.2022_00h00	[4, 5, 6]	Group42	6.38298	3	[COL1A1, LEP, PPARG]
GO:0031670	cellular response to nutrient	GO_BiologicalProcess-EBI-UniProt-GOA-ACAP-ARAP_25.05.2022_00h00	[4, 5, 6]	Group43	6.38298	3	[COL1A1, LEP, PPARG]
GO:0031670	cellular response to nutrient	GO_BiologicalProcess-EBI-UniProt-GOA-ACAP-ARAP_25.05.2022_00h00	[4, 5, 6]	Group46	6.38298	3	[COL1A1, LEP, PPARG]
GO:0031670	cellular response to nutrient	GO_BiologicalProcess-EBI-UniProt-GOA-ACAP-ARAP_25.05.2022_00h00	[4, 5, 6]	Group47	6.38298	3	[COL1A1, LEP, PPARG]
GO:0010737	protein kinase A signaling	GO_BiologicalProcess-EBI-UniProt-GOA-ACAP-ARAP_25.05.2022_00h00	[4, 5, 6]	Group48	6.38298	3	[ADIPOQ, ADRB2, S100A8]
GO:0031670	cellular response to nutrient	GO_BiologicalProcess-EBI-UniProt-GOA-ACAP-ARAP_25.05.2022_00h00	[4, 5, 6]	Group48	6.38298	3	[COL1A1, LEP, PPARG]
GO:0045124	regulation of bone resorption	GO_BiologicalProcess-EBI-UniProt-GOA-ACAP-ARAP_25.05.2022_00h00	[3, 5, 6, 7]	Group48	6.38298	3	[F3, IL6, TF]
GO:0004601	peroxidase activity	GO_BiologicalProcess-EBI-UniProt-GOA-ACAP-ARAP_25.05.2022_00h00	[5, 8]	Group06	6.34921	4	[CAT, GPX3, GPX4, PTGS2]
GO:0004601	peroxidase activity	GO_BiologicalProcess-EBI-UniProt-GOA-ACAP-ARAP_25.05.2022_00h00	[5, 8]	Group20	6.34921	4	[CAT, GPX3, GPX4, PTGS2]
GO:0004601	peroxidase activity	GO_BiologicalProcess-EBI-UniProt-GOA-ACAP-ARAP_25.05.2022_00h00	[5, 8]	Group43	6.34921	4	[CAT, GPX3, GPX4, PTGS2]
GO:0048145	regulation of fibroblast proliferation	GO_BiologicalProcess-EBI-UniProt-GOA-ACAP-ARAP_25.05.2022_00h00	[4, 5]	Group05	6.25	6	[CAV1, CDK4, CDKN1A, FN1, PPARG, S100A8]
GO:0030890	positive regulation of B cell proliferation	GO_BiologicalProcess-EBI-UniProt-GOA-ACAP-ARAP_25.05.2022_00h00	[6, 7, 8, 9]	Group05	6.25	3	[CDKN1A, IRS2, S100A8]
GO:0048145	regulation of fibroblast proliferation	GO_BiologicalProcess-EBI-UniProt-GOA-ACAP-ARAP_25.05.2022_00h00	[4, 5]	Group09	6.25	6	[CAV1, CDK4, CDKN1A, FN1, PPARG, S100A8]
GO:0048145	regulation of fibroblast proliferation	GO_BiologicalProcess-EBI-UniProt-GOA-ACAP-ARAP_25.05.2022_00h00	[4, 5]	Group12	6.25	6	[CAV1, CDK4, CDKN1A, FN1, PPARG, S100A8]
GO:0046427	positive regulation of receptor signaling pathway via JAK-STAT	GO_BiologicalProcess-EBI-UniProt-GOA-ACAP-ARAP_25.05.2022_00h00	[5, 6, 7, 8, 9]	Group21	6.25	3	[GHR, IL6, LEP]
GO:0060761	negative regulation of response to cytokine stimulus	GO_BiologicalProcess-EBI-UniProt-GOA-ACAP-ARAP_25.05.2022_00h00	[3, 4, 5, 6]	Group22	6.25	5	[ADIPOQ, CAV1, IL6, KLF4, PPARG]
GO:0046427	positive regulation of receptor signaling pathway via JAK-STAT	GO_BiologicalProcess-EBI-UniProt-GOA-ACAP-ARAP_25.05.2022_00h00	[5, 6, 7, 8, 9]	Group30	6.25	3	[GHR, IL6, LEP]
GO:1900744	regulation of p38MAPK cascade	GO_BiologicalProcess-EBI-UniProt-GOA-ACAP-ARAP_25.05.2022_00h00	[6, 7, 8, 9]	Group30	6.25	3	[GADD45B, IL6, LEP]
GO:0048145	regulation of fibroblast proliferation	GO_BiologicalProcess-EBI-UniProt-GOA-ACAP-ARAP_25.05.2022_00h00	[4, 5]	Group31	6.25	6	[CAV1, CDK4, CDKN1A, FN1, PPARG, S100A8]
GO:0030890	positive regulation of B cell proliferation	GO_BiologicalProcess-EBI-UniProt-GOA-ACAP-ARAP_25.05.2022_00h00	[6, 7, 8, 9]	Group31	6.25	3	[CDKN1A, IRS2, S100A8]
GO:0060761	negative regulation of response to cytokine stimulus	GO_BiologicalProcess-EBI-UniProt-GOA-ACAP-ARAP_25.05.2022_00h00	[3, 4, 5, 6]	Group36	6.25	5	[ADIPOQ, CAV1, IL6, KLF4, PPARG]
GO:0060761	negative regulation of response to cytokine stimulus	GO_BiologicalProcess-EBI-UniProt-GOA-ACAP-ARAP_25.05.2022_00h00	[3, 4, 5, 6]	Group38	6.25	5	[ADIPOQ, CAV1, IL6, KLF4, PPARG]
GO:0060761	negative regulation of response to cytokine stimulus	GO_BiologicalProcess-EBI-UniProt-GOA-ACAP-ARAP_25.05.2022_00h00	[3, 4, 5, 6]	Group42	6.25	5	[ADIPOQ, CAV1, IL6, KLF4, PPARG]
GO:0060761	negative regulation of response to cytokine stimulus	GO_BiologicalProcess-EBI-UniProt-GOA-ACAP-ARAP_25.05.2022_00h00	[3, 4, 5, 6]	Group45	6.25	5	[ADIPOQ, CAV1, IL6, KLF4, PPARG]
GO:0060761	negative regulation of response to cytokine stimulus	GO_BiologicalProcess-EBI-UniProt-GOA-ACAP-ARAP_25.05.2022_00h00	[3, 4, 5, 6]	Group47	6.25	5	[ADIPOQ, CAV1, IL6, KLF4, PPARG]
GO:0060964	regulation of miRNA-mediated gene silencing	GO_BiologicalProcess-EBI-UniProt-GOA-ACAP-ARAP_25.05.2022_00h00	[7, 8, 9, 10]	Group47	6.25	3	[IL6, PPARG, ZFP36]
GO:0048145	regulation of fibroblast proliferation	GO_BiologicalProcess-EBI-UniProt-GOA-ACAP-ARAP_25.05.2022_00h00	[4, 5]	Group48	6.25	6	[CAV1, CDK4, CDKN1A, FN1, PPARG, S100A8]
GO:0060761	negative regulation of response to cytokine stimulus	GO_BiologicalProcess-EBI-UniProt-GOA-ACAP-ARAP_25.05.2022_00h00	[3, 4, 5, 6]	Group48	6.25	5	[ADIPOQ, CAV1, IL6, KLF4, PPARG]
GO:2000273	positive regulation of signaling receptor activity	GO_BiologicalProcess-EBI-UniProt-GOA-ACAP-ARAP_25.05.2022_00h00	[4, 5, 6, 7]	Group48	6.25	3	[ADRB2, CCL2, HBEGF]
GO:0046427	positive regulation of receptor signaling pathway via JAK-STAT	GO_BiologicalProcess-EBI-UniProt-GOA-ACAP-ARAP_25.05.2022_00h00	[5, 6, 7, 8, 9]	Group48	6.25	3	[GHR, IL6, LEP]
GO:0030890	positive regulation of B cell proliferation	GO_BiologicalProcess-EBI-UniProt-GOA-ACAP-ARAP_25.05.2022_00h00	[6, 7, 8, 9]	Group48	6.25	3	[CDKN1A, IRS2, S100A8]
GO:1900744	regulation of p38MAPK cascade	GO_BiologicalProcess-EBI-UniProt-GOA-ACAP-ARAP_25.05.2022_00h00	[6, 7, 8, 9]	Group48	6.25	3	[GADD45B, IL6, LEP]
GO:0060964	regulation of miRNA-mediated gene silencing	GO_BiologicalProcess-EBI-UniProt-GOA-ACAP-ARAP_25.05.2022_00h00	[7, 8, 9, 10]	Group48	6.25	3	[IL6, PPARG, ZFP36]
GO:0010812	negative regulation of cell-substrate adhesion	GO_BiologicalProcess-EBI-UniProt-GOA-ACAP-ARAP_25.05.2022_00h00	[4, 5, 6]	Group33	6.15385	4	[COL1A1, MYOC, PTEN, THBS1]
GO:0010812	negative regulation of cell-substrate adhesion	GO_BiologicalProcess-EBI-UniProt-GOA-ACAP-ARAP_25.05.2022_00h00	[4, 5, 6]	Group35	6.15385	4	[COL1A1, MYOC, PTEN, THBS1]
GO:0010812	negative regulation of cell-substrate adhesion	GO_BiologicalProcess-EBI-UniProt-GOA-ACAP-ARAP_25.05.2022_00h00	[4, 5, 6]	Group48	6.15385	4	[COL1A1, MYOC, PTEN, THBS1]
GO:0048144	fibroblast proliferation	GO_BiologicalProcess-EBI-UniProt-GOA-ACAP-ARAP_25.05.2022_00h00	[3]	Group05	6.14035	7	[CAV1, CDK4, CDKN1A, COL3A1, FN1, PPARG, S100A8]
GO:0048144	fibroblast proliferation	GO_BiologicalProcess-EBI-UniProt-GOA-ACAP-ARAP_25.05.2022_00h00	[3]	Group31	6.14035	7	[CAV1, CDK4, CDKN1A, COL3A1, FN1, PPARG, S100A8]
GO:0048144	fibroblast proliferation	GO_BiologicalProcess-EBI-UniProt-GOA-ACAP-ARAP_25.05.2022_00h00	[3]	Group48	6.14035	7	[CAV1, CDK4, CDKN1A, COL3A1, FN1, PPARG, S100A8]
GO:0048246	macrophage chemotaxis	GO_BiologicalProcess-EBI-UniProt-GOA-ACAP-ARAP_25.05.2022_00h00	[4, 5, 6, 7]	Group11	6.12245	3	[CCL2, S100A8, THBS1]
GO:1902895	positive regulation of miRNA transcription	GO_BiologicalProcess-EBI-UniProt-GOA-ACAP-ARAP_25.05.2022_00h00	[6, 7, 8, 9, 10, 11, 12]	Group38	6.12245	3	[EGR1, KLF4, PPARG]
GO:1902895	positive regulation of miRNA transcription	GO_BiologicalProcess-EBI-UniProt-GOA-ACAP-ARAP_25.05.2022_00h00	[6, 7, 8, 9, 10, 11, 12]	Group42	6.12245	3	[EGR1, KLF4, PPARG]
GO:0070849	response to epidermal growth factor	GO_BiologicalProcess-EBI-UniProt-GOA-ACAP-ARAP_25.05.2022_00h00	[3, 5]	Group48	6.12245	3	[COL1A1, ID1, ZFP36]
GO:0048246	macrophage chemotaxis	GO_BiologicalProcess-EBI-UniProt-GOA-ACAP-ARAP_25.05.2022_00h00	[4, 5, 6, 7]	Group48	6.12245	3	[CCL2, S100A8, THBS1]
GO:1902895	positive regulation of miRNA transcription	GO_BiologicalProcess-EBI-UniProt-GOA-ACAP-ARAP_25.05.2022_00h00	[6, 7, 8, 9, 10, 11, 12]	Group48	6.12245	3	[EGR1, KLF4, PPARG]
GO:1905952	regulation of lipid localization	GO_BiologicalProcess-EBI-UniProt-GOA-ACAP-ARAP_25.05.2022_00h00	[3, 4]	Group34	6.11111	11	[ADIPOQ, AGTR1, CAV1, IL6, IRS2, LEP, NFKBIA, PNPLA2, PPARG, S100A8, THBS1]
GO:1905952	regulation of lipid localization	GO_BiologicalProcess-EBI-UniProt-GOA-ACAP-ARAP_25.05.2022_00h00	[3, 4]	Group37	6.11111	11	[ADIPOQ, AGTR1, CAV1, IL6, IRS2, LEP, NFKBIA, PNPLA2, PPARG, S100A8, THBS1]
GO:1905952	regulation of lipid localization	GO_BiologicalProcess-EBI-UniProt-GOA-ACAP-ARAP_25.05.2022_00h00	[3, 4]	Group48	6.11111	11	[ADIPOQ, AGTR1, CAV1, IL6, IRS2, LEP, NFKBIA, PNPLA2, PPARG, S100A8, THBS1]
GO:0032368	regulation of lipid transport	GO_BiologicalProcess-EBI-UniProt-GOA-ACAP-ARAP_25.05.2022_00h00	[4, 5, 6]	Group32	6.08108	9	[ADIPOQ, AGTR1, CAV1, IRS2, LEP, NFKBIA, PPARG, S100A8, THBS1]
GO:0032368	regulation of lipid transport	GO_BiologicalProcess-EBI-UniProt-GOA-ACAP-ARAP_25.05.2022_00h00	[4, 5, 6]	Group34	6.08108	9	[ADIPOQ, AGTR1, CAV1, IRS2, LEP, NFKBIA, PPARG, S100A8, THBS1]
GO:0032368	regulation of lipid transport	GO_BiologicalProcess-EBI-UniProt-GOA-ACAP-ARAP_25.05.2022_00h00	[4, 5, 6]	Group37	6.08108	9	[ADIPOQ, AGTR1, CAV1, IRS2, LEP, NFKBIA, PPARG, S100A8, THBS1]
GO:0032368	regulation of lipid transport	GO_BiologicalProcess-EBI-UniProt-GOA-ACAP-ARAP_25.05.2022_00h00	[4, 5, 6]	Group40	6.08108	9	[ADIPOQ, AGTR1, CAV1, IRS2, LEP, NFKBIA, PPARG, S100A8, THBS1]
GO:0032368	regulation of lipid transport	GO_BiologicalProcess-EBI-UniProt-GOA-ACAP-ARAP_25.05.2022_00h00	[4, 5, 6]	Group46	6.08108	9	[ADIPOQ, AGTR1, CAV1, IRS2, LEP, NFKBIA, PPARG, S100A8, THBS1]
GO:0032368	regulation of lipid transport	GO_BiologicalProcess-EBI-UniProt-GOA-ACAP-ARAP_25.05.2022_00h00	[4, 5, 6]	Group48	6.08108	9	[ADIPOQ, AGTR1, CAV1, IRS2, LEP, NFKBIA, PPARG, S100A8, THBS1]
GO:0006953	acute-phase response	GO_BiologicalProcess-EBI-UniProt-GOA-ACAP-ARAP_25.05.2022_00h00	[6]	Group10	6.06061	4	[FN1, IL6, PTGER3, PTGS2]
GO:0006953	acute-phase response	GO_BiologicalProcess-EBI-UniProt-GOA-ACAP-ARAP_25.05.2022_00h00	[6]	Group15	6.06061	4	[FN1, IL6, PTGER3, PTGS2]
GO:0031102	neuron projection regeneration	GO_BiologicalProcess-EBI-UniProt-GOA-ACAP-ARAP_25.05.2022_00h00	[4, 6, 7, 9, 10, 11]	Group22	6.06061	4	[ADM, IL6, KLF4, PTEN]
GO:0031102	neuron projection regeneration	GO_BiologicalProcess-EBI-UniProt-GOA-ACAP-ARAP_25.05.2022_00h00	[4, 6, 7, 9, 10, 11]	Group23	6.06061	4	[ADM, IL6, KLF4, PTEN]
GO:0006953	acute-phase response	GO_BiologicalProcess-EBI-UniProt-GOA-ACAP-ARAP_25.05.2022_00h00	[6]	Group26	6.06061	4	[FN1, IL6, PTGER3, PTGS2]
GO:0030199	collagen fibril organization	GO_BiologicalProcess-EBI-UniProt-GOA-ACAP-ARAP_25.05.2022_00h00	[5, 6]	Group28	6.06061	4	[COL1A1, COL1A2, COL3A1, COL5A1]
GO:0031102	neuron projection regeneration	GO_BiologicalProcess-EBI-UniProt-GOA-ACAP-ARAP_25.05.2022_00h00	[4, 6, 7, 9, 10, 11]	Group36	6.06061	4	[ADM, IL6, KLF4, PTEN]
GO:0006953	acute-phase response	GO_BiologicalProcess-EBI-UniProt-GOA-ACAP-ARAP_25.05.2022_00h00	[6]	Group44	6.06061	4	[FN1, IL6, PTGER3, PTGS2]
GO:0030199	collagen fibril organization	GO_BiologicalProcess-EBI-UniProt-GOA-ACAP-ARAP_25.05.2022_00h00	[5, 6]	Group47	6.06061	4	[COL1A1, COL1A2, COL3A1, COL5A1]
GO:0006953	acute-phase response	GO_BiologicalProcess-EBI-UniProt-GOA-ACAP-ARAP_25.05.2022_00h00	[6]	Group47	6.06061	4	[FN1, IL6, PTGER3, PTGS2]
GO:0006953	acute-phase response	GO_BiologicalProcess-EBI-UniProt-GOA-ACAP-ARAP_25.05.2022_00h00	[6]	Group48	6.06061	4	[FN1, IL6, PTGER3, PTGS2]
GO:0031102	neuron projection regeneration	GO_BiologicalProcess-EBI-UniProt-GOA-ACAP-ARAP_25.05.2022_00h00	[4, 6, 7, 9, 10, 11]	Group48	6.06061	4	[ADM, IL6, KLF4, PTEN]
GO:0061383	trabecula morphogenesis	GO_BiologicalProcess-EBI-UniProt-GOA-ACAP-ARAP_25.05.2022_00h00	[3, 4]	Group42	6	3	[ADAMTS1, COL1A1, RBP4]
GO:1900368	regulation of post-transcriptional gene silencing by RNA	GO_BiologicalProcess-EBI-UniProt-GOA-ACAP-ARAP_25.05.2022_00h00	[6, 7, 8, 9]	Group47	6	3	[IL6, PPARG, ZFP36]
GO:1900368	regulation of post-transcriptional gene silencing by RNA	GO_BiologicalProcess-EBI-UniProt-GOA-ACAP-ARAP_25.05.2022_00h00	[6, 7, 8, 9]	Group48	6	3	[IL6, PPARG, ZFP36]
GO:0016684	oxidoreductase activity, acting on peroxide as acceptor	GO_MolecularFunction-EBI-UniProt-GOA-ACAP-ARAP_25.05.2022_00h00	[3]	Group06	5.97015	4	[CAT, GPX3, GPX4, PTGS2]
GO:0016684	oxidoreductase activity, acting on peroxide as acceptor	GO_MolecularFunction-EBI-UniProt-GOA-ACAP-ARAP_25.05.2022_00h00	[3]	Group20	5.97015	4	[CAT, GPX3, GPX4, PTGS2]
GO:0016684	oxidoreductase activity, acting on peroxide as acceptor	GO_MolecularFunction-EBI-UniProt-GOA-ACAP-ARAP_25.05.2022_00h00	[3]	Group43	5.97015	4	[CAT, GPX3, GPX4, PTGS2]
GO:0034103	regulation of tissue remodeling	GO_BiologicalProcess-EBI-UniProt-GOA-ACAP-ARAP_25.05.2022_00h00	[3, 4]	Group15	5.95238	5	[F3, IL6, LEP, PPARG, TF]
GO:1902807	negative regulation of cell cycle G1/S phase transition	GO_BiologicalProcess-EBI-UniProt-GOA-ACAP-ARAP_25.05.2022_00h00	[5, 6, 7, 8]	Group23	5.95238	5	[CCL2, CDKN1A, KLF4, MDM2, PTEN]
GO:0034103	regulation of tissue remodeling	GO_BiologicalProcess-EBI-UniProt-GOA-ACAP-ARAP_25.05.2022_00h00	[3, 4]	Group34	5.95238	5	[F3, IL6, LEP, PPARG, TF]
GO:0034103	regulation of tissue remodeling	GO_BiologicalProcess-EBI-UniProt-GOA-ACAP-ARAP_25.05.2022_00h00	[3, 4]	Group37	5.95238	5	[F3, IL6, LEP, PPARG, TF]
GO:0034103	regulation of tissue remodeling	GO_BiologicalProcess-EBI-UniProt-GOA-ACAP-ARAP_25.05.2022_00h00	[3, 4]	Group46	5.95238	5	[F3, IL6, LEP, PPARG, TF]
GO:0034103	regulation of tissue remodeling	GO_BiologicalProcess-EBI-UniProt-GOA-ACAP-ARAP_25.05.2022_00h00	[3, 4]	Group47	5.95238	5	[F3, IL6, LEP, PPARG, TF]
GO:0034103	regulation of tissue remodeling	GO_BiologicalProcess-EBI-UniProt-GOA-ACAP-ARAP_25.05.2022_00h00	[3, 4]	Group48	5.95238	5	[F3, IL6, LEP, PPARG, TF]
GO:1902807	negative regulation of cell cycle G1/S phase transition	GO_BiologicalProcess-EBI-UniProt-GOA-ACAP-ARAP_25.05.2022_00h00	[5, 6, 7, 8]	Group48	5.95238	5	[CCL2, CDKN1A, KLF4, MDM2, PTEN]
GO:0032602	chemokine production	GO_BiologicalProcess-EBI-UniProt-GOA-ACAP-ARAP_25.05.2022_00h00	[3, 6]	Group22	5.94059	6	[ACKR1, ADIPOQ, EGR1, IL6, KLF4, S100A8]
GO:0032642	regulation of chemokine production	GO_BiologicalProcess-EBI-UniProt-GOA-ACAP-ARAP_25.05.2022_00h00	[4, 5, 6, 7]	Group22	5.94059	6	[ACKR1, ADIPOQ, EGR1, IL6, KLF4, S100A8]
GO:0032602	chemokine production	GO_BiologicalProcess-EBI-UniProt-GOA-ACAP-ARAP_25.05.2022_00h00	[3, 6]	Group29	5.94059	6	[ACKR1, ADIPOQ, EGR1, IL6, KLF4, S100A8]
GO:0032642	regulation of chemokine production	GO_BiologicalProcess-EBI-UniProt-GOA-ACAP-ARAP_25.05.2022_00h00	[4, 5, 6, 7]	Group29	5.94059	6	[ACKR1, ADIPOQ, EGR1, IL6, KLF4, S100A8]
GO:0032602	chemokine production	GO_BiologicalProcess-EBI-UniProt-GOA-ACAP-ARAP_25.05.2022_00h00	[3, 6]	Group38	5.94059	6	[ACKR1, ADIPOQ, EGR1, IL6, KLF4, S100A8]
GO:0032642	regulation of chemokine production	GO_BiologicalProcess-EBI-UniProt-GOA-ACAP-ARAP_25.05.2022_00h00	[4, 5, 6, 7]	Group38	5.94059	6	[ACKR1, ADIPOQ, EGR1, IL6, KLF4, S100A8]
GO:0032602	chemokine production	GO_BiologicalProcess-EBI-UniProt-GOA-ACAP-ARAP_25.05.2022_00h00	[3, 6]	Group42	5.94059	6	[ACKR1, ADIPOQ, EGR1, IL6, KLF4, S100A8]
GO:0032642	regulation of chemokine production	GO_BiologicalProcess-EBI-UniProt-GOA-ACAP-ARAP_25.05.2022_00h00	[4, 5, 6, 7]	Group42	5.94059	6	[ACKR1, ADIPOQ, EGR1, IL6, KLF4, S100A8]
GO:0032602	chemokine production	GO_BiologicalProcess-EBI-UniProt-GOA-ACAP-ARAP_25.05.2022_00h00	[3, 6]	Group48	5.94059	6	[ACKR1, ADIPOQ, EGR1, IL6, KLF4, S100A8]
GO:0032642	regulation of chemokine production	GO_BiologicalProcess-EBI-UniProt-GOA-ACAP-ARAP_25.05.2022_00h00	[4, 5, 6, 7]	Group48	5.94059	6	[ACKR1, ADIPOQ, EGR1, IL6, KLF4, S100A8]
GO:0060147	regulation of post-transcriptional gene silencing	GO_BiologicalProcess-EBI-UniProt-GOA-ACAP-ARAP_25.05.2022_00h00	[5, 6, 7, 8]	Group47	5.88235	3	[IL6, PPARG, ZFP36]
GO:0060147	regulation of post-transcriptional gene silencing	GO_BiologicalProcess-EBI-UniProt-GOA-ACAP-ARAP_25.05.2022_00h00	[5, 6, 7, 8]	Group48	5.88235	3	[IL6, PPARG, ZFP36]
GO:0048661	positive regulation of smooth muscle cell proliferation	GO_BiologicalProcess-EBI-UniProt-GOA-ACAP-ARAP_25.05.2022_00h00	[4, 5, 6]	Group04	5.81395	5	[ADAMTS1, HBEGF, IL6, PTGS2, THBS1]
GO:0048661	positive regulation of smooth muscle cell proliferation	GO_BiologicalProcess-EBI-UniProt-GOA-ACAP-ARAP_25.05.2022_00h00	[4, 5, 6]	Group07	5.81395	5	[ADAMTS1, HBEGF, IL6, PTGS2, THBS1]
GO:0048661	positive regulation of smooth muscle cell proliferation	GO_BiologicalProcess-EBI-UniProt-GOA-ACAP-ARAP_25.05.2022_00h00	[4, 5, 6]	Group25	5.81395	5	[ADAMTS1, HBEGF, IL6, PTGS2, THBS1]
GO:0048661	positive regulation of smooth muscle cell proliferation	GO_BiologicalProcess-EBI-UniProt-GOA-ACAP-ARAP_25.05.2022_00h00	[4, 5, 6]	Group26	5.81395	5	[ADAMTS1, HBEGF, IL6, PTGS2, THBS1]
GO:0048661	positive regulation of smooth muscle cell proliferation	GO_BiologicalProcess-EBI-UniProt-GOA-ACAP-ARAP_25.05.2022_00h00	[4, 5, 6]	Group40	5.81395	5	[ADAMTS1, HBEGF, IL6, PTGS2, THBS1]
GO:0048661	positive regulation of smooth muscle cell proliferation	GO_BiologicalProcess-EBI-UniProt-GOA-ACAP-ARAP_25.05.2022_00h00	[4, 5, 6]	Group44	5.81395	5	[ADAMTS1, HBEGF, IL6, PTGS2, THBS1]
GO:0048661	positive regulation of smooth muscle cell proliferation	GO_BiologicalProcess-EBI-UniProt-GOA-ACAP-ARAP_25.05.2022_00h00	[4, 5, 6]	Group47	5.81395	5	[ADAMTS1, HBEGF, IL6, PTGS2, THBS1]
GO:0048661	positive regulation of smooth muscle cell proliferation	GO_BiologicalProcess-EBI-UniProt-GOA-ACAP-ARAP_25.05.2022_00h00	[4, 5, 6]	Group48	5.81395	5	[ADAMTS1, HBEGF, IL6, PTGS2, THBS1]
GO:0008009	chemokine activity	GO_BiologicalProcess-EBI-UniProt-GOA-ACAP-ARAP_25.05.2022_00h00	[5, 6, 7]	Group17	5.76923	3	[CCL2, CXCL14, CXCL8]
GO:0008009	chemokine activity	GO_BiologicalProcess-EBI-UniProt-GOA-ACAP-ARAP_25.05.2022_00h00	[5, 6, 7]	Group18	5.76923	3	[CCL2, CXCL14, CXCL8]
GO:0008009	chemokine activity	GO_BiologicalProcess-EBI-UniProt-GOA-ACAP-ARAP_25.05.2022_00h00	[5, 6, 7]	Group21	5.76923	3	[CCL2, CXCL14, CXCL8]
GO:1904894	positive regulation of receptor signaling pathway via STAT	GO_BiologicalProcess-EBI-UniProt-GOA-ACAP-ARAP_25.05.2022_00h00	[4, 5, 6, 7, 8]	Group21	5.76923	3	[GHR, IL6, LEP]
GO:1904894	positive regulation of receptor signaling pathway via STAT	GO_BiologicalProcess-EBI-UniProt-GOA-ACAP-ARAP_25.05.2022_00h00	[4, 5, 6, 7, 8]	Group30	5.76923	3	[GHR, IL6, LEP]
GO:0060966	regulation of gene silencing by RNA	GO_BiologicalProcess-EBI-UniProt-GOA-ACAP-ARAP_25.05.2022_00h00	[5, 6, 7, 8]	Group47	5.76923	3	[IL6, PPARG, ZFP36]
GO:0008009	chemokine activity	GO_BiologicalProcess-EBI-UniProt-GOA-ACAP-ARAP_25.05.2022_00h00	[5, 6, 7]	Group48	5.76923	3	[CCL2, CXCL14, CXCL8]
GO:1904894	positive regulation of receptor signaling pathway via STAT	GO_BiologicalProcess-EBI-UniProt-GOA-ACAP-ARAP_25.05.2022_00h00	[4, 5, 6, 7, 8]	Group48	5.76923	3	[GHR, IL6, LEP]
GO:0060966	regulation of gene silencing by RNA	GO_BiologicalProcess-EBI-UniProt-GOA-ACAP-ARAP_25.05.2022_00h00	[5, 6, 7, 8]	Group48	5.76923	3	[IL6, PPARG, ZFP36]
GO:0030888	regulation of B cell proliferation	GO_BiologicalProcess-EBI-UniProt-GOA-ACAP-ARAP_25.05.2022_00h00	[6, 7, 8]	Group05	5.71429	4	[CDKN1A, IRS2, PTEN, S100A8]
GO:0010633	negative regulation of epithelial cell migration	GO_BiologicalProcess-EBI-UniProt-GOA-ACAP-ARAP_25.05.2022_00h00	[3, 4, 5, 6, 7]	Group23	5.71429	4	[KLF4, PPARG, PTEN, THBS1]
GO:0030888	regulation of B cell proliferation	GO_BiologicalProcess-EBI-UniProt-GOA-ACAP-ARAP_25.05.2022_00h00	[6, 7, 8]	Group23	5.71429	4	[CDKN1A, IRS2, PTEN, S100A8]
GO:0010633	negative regulation of epithelial cell migration	GO_BiologicalProcess-EBI-UniProt-GOA-ACAP-ARAP_25.05.2022_00h00	[3, 4, 5, 6, 7]	Group35	5.71429	4	[KLF4, PPARG, PTEN, THBS1]
GO:0010633	negative regulation of epithelial cell migration	GO_BiologicalProcess-EBI-UniProt-GOA-ACAP-ARAP_25.05.2022_00h00	[3, 4, 5, 6, 7]	Group42	5.71429	4	[KLF4, PPARG, PTEN, THBS1]
GO:0010633	negative regulation of epithelial cell migration	GO_BiologicalProcess-EBI-UniProt-GOA-ACAP-ARAP_25.05.2022_00h00	[3, 4, 5, 6, 7]	Group48	5.71429	4	[KLF4, PPARG, PTEN, THBS1]
GO:0030888	regulation of B cell proliferation	GO_BiologicalProcess-EBI-UniProt-GOA-ACAP-ARAP_25.05.2022_00h00	[6, 7, 8]	Group48	5.71429	4	[CDKN1A, IRS2, PTEN, S100A8]
GO:0014068	positive regulation of phosphatidylinositol 3-kinase signaling	GO_BiologicalProcess-EBI-UniProt-GOA-ACAP-ARAP_25.05.2022_00h00	[5, 6, 7, 8, 9, 10]	Group26	5.61798	5	[CAT, FN1, IL6, LEP, MYOC]
GO:0014068	positive regulation of phosphatidylinositol 3-kinase signaling	GO_BiologicalProcess-EBI-UniProt-GOA-ACAP-ARAP_25.05.2022_00h00	[5, 6, 7, 8, 9, 10]	Group30	5.61798	5	[CAT, FN1, IL6, LEP, MYOC]
GO:0014068	positive regulation of phosphatidylinositol 3-kinase signaling	GO_BiologicalProcess-EBI-UniProt-GOA-ACAP-ARAP_25.05.2022_00h00	[5, 6, 7, 8, 9, 10]	Group44	5.61798	5	[CAT, FN1, IL6, LEP, MYOC]
GO:0014068	positive regulation of phosphatidylinositol 3-kinase signaling	GO_BiologicalProcess-EBI-UniProt-GOA-ACAP-ARAP_25.05.2022_00h00	[5, 6, 7, 8, 9, 10]	Group46	5.61798	5	[CAT, FN1, IL6, LEP, MYOC]
GO:0014068	positive regulation of phosphatidylinositol 3-kinase signaling	GO_BiologicalProcess-EBI-UniProt-GOA-ACAP-ARAP_25.05.2022_00h00	[5, 6, 7, 8, 9, 10]	Group48	5.61798	5	[CAT, FN1, IL6, LEP, MYOC]
GO:0032309	icosanoid secretion	GO_BiologicalProcess-EBI-UniProt-GOA-ACAP-ARAP_25.05.2022_00h00	[5, 8, 9]	Group14	5.55556	3	[LEP, PTGS2, S100A8]
GO:0120162	positive regulation of cold-induced thermogenesis	GO_BiologicalProcess-EBI-UniProt-GOA-ACAP-ARAP_25.05.2022_00h00	[3, 4, 5, 6, 7, 8]	Group16	5.55556	6	[ADIPOQ, ADRB2, CAV1, FABP4, LEP, SCD]
GO:0120162	positive regulation of cold-induced thermogenesis	GO_BiologicalProcess-EBI-UniProt-GOA-ACAP-ARAP_25.05.2022_00h00	[3, 4, 5, 6, 7, 8]	Group29	5.55556	6	[ADIPOQ, ADRB2, CAV1, FABP4, LEP, SCD]
GO:0120162	positive regulation of cold-induced thermogenesis	GO_BiologicalProcess-EBI-UniProt-GOA-ACAP-ARAP_25.05.2022_00h00	[3, 4, 5, 6, 7, 8]	Group32	5.55556	6	[ADIPOQ, ADRB2, CAV1, FABP4, LEP, SCD]
GO:0032757	positive regulation of interleukin-8 production	GO_BiologicalProcess-EBI-UniProt-GOA-ACAP-ARAP_25.05.2022_00h00	[4, 5, 6, 7, 8]	Group32	5.55556	4	[ADIPOQ, F3, IL6, LEP]
GO:0032757	positive regulation of interleukin-8 production	GO_BiologicalProcess-EBI-UniProt-GOA-ACAP-ARAP_25.05.2022_00h00	[4, 5, 6, 7, 8]	Group33	5.55556	4	[ADIPOQ, F3, IL6, LEP]
GO:2001238	positive regulation of extrinsic apoptotic signaling pathway	GO_BiologicalProcess-EBI-UniProt-GOA-ACAP-ARAP_25.05.2022_00h00	[5, 6, 7, 8, 9]	Group35	5.55556	3	[CAV1, PTEN, THBS1]
GO:2001238	positive regulation of extrinsic apoptotic signaling pathway	GO_BiologicalProcess-EBI-UniProt-GOA-ACAP-ARAP_25.05.2022_00h00	[5, 6, 7, 8, 9]	Group36	5.55556	3	[CAV1, PTEN, THBS1]
GO:0120162	positive regulation of cold-induced thermogenesis	GO_BiologicalProcess-EBI-UniProt-GOA-ACAP-ARAP_25.05.2022_00h00	[3, 4, 5, 6, 7, 8]	Group39	5.55556	6	[ADIPOQ, ADRB2, CAV1, FABP4, LEP, SCD]
GO:0032757	positive regulation of interleukin-8 production	GO_BiologicalProcess-EBI-UniProt-GOA-ACAP-ARAP_25.05.2022_00h00	[4, 5, 6, 7, 8]	Group39	5.55556	4	[ADIPOQ, F3, IL6, LEP]
GO:0032309	icosanoid secretion	GO_BiologicalProcess-EBI-UniProt-GOA-ACAP-ARAP_25.05.2022_00h00	[5, 8, 9]	Group39	5.55556	3	[LEP, PTGS2, S100A8]
GO:0032309	icosanoid secretion	GO_BiologicalProcess-EBI-UniProt-GOA-ACAP-ARAP_25.05.2022_00h00	[5, 8, 9]	Group40	5.55556	3	[LEP, PTGS2, S100A8]
GO:0032309	icosanoid secretion	GO_BiologicalProcess-EBI-UniProt-GOA-ACAP-ARAP_25.05.2022_00h00	[5, 8, 9]	Group41	5.55556	3	[LEP, PTGS2, S100A8]
GO:0032309	icosanoid secretion	GO_BiologicalProcess-EBI-UniProt-GOA-ACAP-ARAP_25.05.2022_00h00	[5, 8, 9]	Group43	5.55556	3	[LEP, PTGS2, S100A8]
GO:0120162	positive regulation of cold-induced thermogenesis	GO_BiologicalProcess-EBI-UniProt-GOA-ACAP-ARAP_25.05.2022_00h00	[3, 4, 5, 6, 7, 8]	Group45	5.55556	6	[ADIPOQ, ADRB2, CAV1, FABP4, LEP, SCD]
GO:0045453	bone resorption	GO_BiologicalProcess-EBI-UniProt-GOA-ACAP-ARAP_25.05.2022_00h00	[4, 6]	Group48	5.55556	4	[ADRB2, F3, IL6, TF]
GO:0120162	positive regulation of cold-induced thermogenesis	GO_BiologicalProcess-EBI-UniProt-GOA-ACAP-ARAP_25.05.2022_00h00	[3, 4, 5, 6, 7, 8]	Group48	5.55556	6	[ADIPOQ, ADRB2, CAV1, FABP4, LEP, SCD]
GO:0032757	positive regulation of interleukin-8 production	GO_BiologicalProcess-EBI-UniProt-GOA-ACAP-ARAP_25.05.2022_00h00	[4, 5, 6, 7, 8]	Group48	5.55556	4	[ADIPOQ, F3, IL6, LEP]
GO:2001238	positive regulation of extrinsic apoptotic signaling pathway	GO_BiologicalProcess-EBI-UniProt-GOA-ACAP-ARAP_25.05.2022_00h00	[5, 6, 7, 8, 9]	Group48	5.55556	3	[CAV1, PTEN, THBS1]
GO:0032309	icosanoid secretion	GO_BiologicalProcess-EBI-UniProt-GOA-ACAP-ARAP_25.05.2022_00h00	[5, 8, 9]	Group48	5.55556	3	[LEP, PTGS2, S100A8]
GO:2000630	positive regulation of miRNA metabolic process	GO_BiologicalProcess-EBI-UniProt-GOA-ACAP-ARAP_25.05.2022_00h00	[5, 6, 7, 8, 9, 10]	Group38	5.45455	3	[EGR1, KLF4, PPARG]
GO:0010596	negative regulation of endothelial cell migration	GO_BiologicalProcess-EBI-UniProt-GOA-ACAP-ARAP_25.05.2022_00h00	[4, 5, 6, 7, 8]	Group42	5.45455	3	[KLF4, PPARG, THBS1]
GO:2000630	positive regulation of miRNA metabolic process	GO_BiologicalProcess-EBI-UniProt-GOA-ACAP-ARAP_25.05.2022_00h00	[5, 6, 7, 8, 9, 10]	Group42	5.45455	3	[EGR1, KLF4, PPARG]
GO:0010596	negative regulation of endothelial cell migration	GO_BiologicalProcess-EBI-UniProt-GOA-ACAP-ARAP_25.05.2022_00h00	[4, 5, 6, 7, 8]	Group48	5.45455	3	[KLF4, PPARG, THBS1]
GO:2000630	positive regulation of miRNA metabolic process	GO_BiologicalProcess-EBI-UniProt-GOA-ACAP-ARAP_25.05.2022_00h00	[5, 6, 7, 8, 9, 10]	Group48	5.45455	3	[EGR1, KLF4, PPARG]
GO:0050918	positive chemotaxis	GO_BiologicalProcess-EBI-UniProt-GOA-ACAP-ARAP_25.05.2022_00h00	[4, 5]	Group15	5.40541	4	[CXCL8, F3, IL6, S100A8]
GO:0050918	positive chemotaxis	GO_BiologicalProcess-EBI-UniProt-GOA-ACAP-ARAP_25.05.2022_00h00	[4, 5]	Group48	5.40541	4	[CXCL8, F3, IL6, S100A8]
GO:2000379	positive regulation of reactive oxygen species metabolic process	GO_BiologicalProcess-EBI-UniProt-GOA-ACAP-ARAP_25.05.2022_00h00	[4, 5, 6]	Group33	5.33333	4	[AGTR1, CDKN1A, LEP, THBS1]
GO:2000379	positive regulation of reactive oxygen species metabolic process	GO_BiologicalProcess-EBI-UniProt-GOA-ACAP-ARAP_25.05.2022_00h00	[4, 5, 6]	Group37	5.33333	4	[AGTR1, CDKN1A, LEP, THBS1]
GO:2000379	positive regulation of reactive oxygen species metabolic process	GO_BiologicalProcess-EBI-UniProt-GOA-ACAP-ARAP_25.05.2022_00h00	[4, 5, 6]	Group40	5.33333	4	[AGTR1, CDKN1A, LEP, THBS1]
GO:2000379	positive regulation of reactive oxygen species metabolic process	GO_BiologicalProcess-EBI-UniProt-GOA-ACAP-ARAP_25.05.2022_00h00	[4, 5, 6]	Group41	5.33333	4	[AGTR1, CDKN1A, LEP, THBS1]
GO:2000379	positive regulation of reactive oxygen species metabolic process	GO_BiologicalProcess-EBI-UniProt-GOA-ACAP-ARAP_25.05.2022_00h00	[4, 5, 6]	Group46	5.33333	4	[AGTR1, CDKN1A, LEP, THBS1]
GO:2000379	positive regulation of reactive oxygen species metabolic process	GO_BiologicalProcess-EBI-UniProt-GOA-ACAP-ARAP_25.05.2022_00h00	[4, 5, 6]	Group48	5.33333	4	[AGTR1, CDKN1A, LEP, THBS1]
GO:0032637	interleukin-8 production	GO_BiologicalProcess-EBI-UniProt-GOA-ACAP-ARAP_25.05.2022_00h00	[3, 6]	Group22	5.31915	5	[ADIPOQ, F3, IL6, KLF4, LEP]
GO:0032677	regulation of interleukin-8 production	GO_BiologicalProcess-EBI-UniProt-GOA-ACAP-ARAP_25.05.2022_00h00	[4, 5, 6, 7]	Group22	5.31915	5	[ADIPOQ, F3, IL6, KLF4, LEP]
GO:0032637	interleukin-8 production	GO_BiologicalProcess-EBI-UniProt-GOA-ACAP-ARAP_25.05.2022_00h00	[3, 6]	Group32	5.31915	5	[ADIPOQ, F3, IL6, KLF4, LEP]
GO:0032677	regulation of interleukin-8 production	GO_BiologicalProcess-EBI-UniProt-GOA-ACAP-ARAP_25.05.2022_00h00	[4, 5, 6, 7]	Group32	5.31915	5	[ADIPOQ, F3, IL6, KLF4, LEP]
GO:0042310	vasoconstriction	GO_BiologicalProcess-EBI-UniProt-GOA-ACAP-ARAP_25.05.2022_00h00	[6, 7]	Group37	5.31915	5	[ADM, AGTR1, CAV1, LEP, PTGS2]
GO:0032637	interleukin-8 production	GO_BiologicalProcess-EBI-UniProt-GOA-ACAP-ARAP_25.05.2022_00h00	[3, 6]	Group38	5.31915	5	[ADIPOQ, F3, IL6, KLF4, LEP]
GO:0032677	regulation of interleukin-8 production	GO_BiologicalProcess-EBI-UniProt-GOA-ACAP-ARAP_25.05.2022_00h00	[4, 5, 6, 7]	Group38	5.31915	5	[ADIPOQ, F3, IL6, KLF4, LEP]
GO:0042310	vasoconstriction	GO_BiologicalProcess-EBI-UniProt-GOA-ACAP-ARAP_25.05.2022_00h00	[6, 7]	Group40	5.31915	5	[ADM, AGTR1, CAV1, LEP, PTGS2]
GO:0042310	vasoconstriction	GO_BiologicalProcess-EBI-UniProt-GOA-ACAP-ARAP_25.05.2022_00h00	[6, 7]	Group41	5.31915	5	[ADM, AGTR1, CAV1, LEP, PTGS2]
GO:0042310	vasoconstriction	GO_BiologicalProcess-EBI-UniProt-GOA-ACAP-ARAP_25.05.2022_00h00	[6, 7]	Group45	5.31915	5	[ADM, AGTR1, CAV1, LEP, PTGS2]
GO:0042310	vasoconstriction	GO_BiologicalProcess-EBI-UniProt-GOA-ACAP-ARAP_25.05.2022_00h00	[6, 7]	Group46	5.31915	5	[ADM, AGTR1, CAV1, LEP, PTGS2]
GO:0032637	interleukin-8 production	GO_BiologicalProcess-EBI-UniProt-GOA-ACAP-ARAP_25.05.2022_00h00	[3, 6]	Group48	5.31915	5	[ADIPOQ, F3, IL6, KLF4, LEP]
GO:0032677	regulation of interleukin-8 production	GO_BiologicalProcess-EBI-UniProt-GOA-ACAP-ARAP_25.05.2022_00h00	[4, 5, 6, 7]	Group48	5.31915	5	[ADIPOQ, F3, IL6, KLF4, LEP]
GO:0042310	vasoconstriction	GO_BiologicalProcess-EBI-UniProt-GOA-ACAP-ARAP_25.05.2022_00h00	[6, 7]	Group48	5.31915	5	[ADM, AGTR1, CAV1, LEP, PTGS2]
GO:1902041	regulation of extrinsic apoptotic signaling pathway via death domain receptors	GO_BiologicalProcess-EBI-UniProt-GOA-ACAP-ARAP_25.05.2022_00h00	[6, 7, 8, 9]	Group25	5.26316	3	[IL6, PTEN, THBS1]
GO:1902041	regulation of extrinsic apoptotic signaling pathway via death domain receptors	GO_BiologicalProcess-EBI-UniProt-GOA-ACAP-ARAP_25.05.2022_00h00	[6, 7, 8, 9]	Group30	5.26316	3	[IL6, PTEN, THBS1]
GO:1902041	regulation of extrinsic apoptotic signaling pathway via death domain receptors	GO_BiologicalProcess-EBI-UniProt-GOA-ACAP-ARAP_25.05.2022_00h00	[6, 7, 8, 9]	Group35	5.26316	3	[IL6, PTEN, THBS1]
GO:0001960	negative regulation of cytokine-mediated signaling pathway	GO_BiologicalProcess-EBI-UniProt-GOA-ACAP-ARAP_25.05.2022_00h00	[4, 5, 6, 7, 8]	Group36	5.26316	4	[ADIPOQ, CAV1, IL6, PPARG]
GO:1902041	regulation of extrinsic apoptotic signaling pathway via death domain receptors	GO_BiologicalProcess-EBI-UniProt-GOA-ACAP-ARAP_25.05.2022_00h00	[6, 7, 8, 9]	Group36	5.26316	3	[IL6, PTEN, THBS1]
GO:1902041	regulation of extrinsic apoptotic signaling pathway via death domain receptors	GO_BiologicalProcess-EBI-UniProt-GOA-ACAP-ARAP_25.05.2022_00h00	[6, 7, 8, 9]	Group44	5.26316	3	[IL6, PTEN, THBS1]
GO:0002042	cell migration involved in sprouting angiogenesis	GO_BiologicalProcess-EBI-UniProt-GOA-ACAP-ARAP_25.05.2022_00h00	[5, 6, 7, 8, 9, 10, 11]	Group44	5.26316	3	[KLF4, PTGS2, THBS1]
GO:0002042	cell migration involved in sprouting angiogenesis	GO_BiologicalProcess-EBI-UniProt-GOA-ACAP-ARAP_25.05.2022_00h00	[5, 6, 7, 8, 9, 10, 11]	Group45	5.26316	3	[KLF4, PTGS2, THBS1]
GO:0001960	negative regulation of cytokine-mediated signaling pathway	GO_BiologicalProcess-EBI-UniProt-GOA-ACAP-ARAP_25.05.2022_00h00	[4, 5, 6, 7, 8]	Group47	5.26316	4	[ADIPOQ, CAV1, IL6, PPARG]
GO:0001960	negative regulation of cytokine-mediated signaling pathway	GO_BiologicalProcess-EBI-UniProt-GOA-ACAP-ARAP_25.05.2022_00h00	[4, 5, 6, 7, 8]	Group48	5.26316	4	[ADIPOQ, CAV1, IL6, PPARG]
GO:1902041	regulation of extrinsic apoptotic signaling pathway via death domain receptors	GO_BiologicalProcess-EBI-UniProt-GOA-ACAP-ARAP_25.05.2022_00h00	[6, 7, 8, 9]	Group48	5.26316	3	[IL6, PTEN, THBS1]
GO:0002042	cell migration involved in sprouting angiogenesis	GO_BiologicalProcess-EBI-UniProt-GOA-ACAP-ARAP_25.05.2022_00h00	[5, 6, 7, 8, 9, 10, 11]	Group48	5.26316	3	[KLF4, PTGS2, THBS1]
GO:0002020	protease binding	GO_MolecularFunction-EBI-UniProt-GOA-ACAP-ARAP_25.05.2022_00h00	[4]	Group28	5.22876	8	[COL1A1, COL1A2, COL3A1, F3, FN1, PTEN, S100A8, TIMP4]
GO:0033002	muscle cell proliferation	GO_BiologicalProcess-EBI-UniProt-GOA-ACAP-ARAP_25.05.2022_00h00	[3]	Group25	5.21327	11	[ADAMTS1, ADIPOQ, ANG, CDKN1A, HBEGF, IL6, PPARG, PTEN, PTGS2, RBP4, THBS1]
GO:0033002	muscle cell proliferation	GO_BiologicalProcess-EBI-UniProt-GOA-ACAP-ARAP_25.05.2022_00h00	[3]	Group44	5.21327	11	[ADAMTS1, ADIPOQ, ANG, CDKN1A, HBEGF, IL6, PPARG, PTEN, PTGS2, RBP4, THBS1]
GO:0033002	muscle cell proliferation	GO_BiologicalProcess-EBI-UniProt-GOA-ACAP-ARAP_25.05.2022_00h00	[3]	Group48	5.21327	11	[ADAMTS1, ADIPOQ, ANG, CDKN1A, HBEGF, IL6, PPARG, PTEN, PTGS2, RBP4, THBS1]
GO:0032370	positive regulation of lipid transport	GO_BiologicalProcess-EBI-UniProt-GOA-ACAP-ARAP_25.05.2022_00h00	[3, 4, 5, 6, 7]	Group09	5.20833	5	[ADIPOQ, CAV1, NFKBIA, PPARG, S100A8]
GO:0032370	positive regulation of lipid transport	GO_BiologicalProcess-EBI-UniProt-GOA-ACAP-ARAP_25.05.2022_00h00	[3, 4, 5, 6, 7]	Group11	5.20833	5	[ADIPOQ, CAV1, NFKBIA, PPARG, S100A8]
GO:0032370	positive regulation of lipid transport	GO_BiologicalProcess-EBI-UniProt-GOA-ACAP-ARAP_25.05.2022_00h00	[3, 4, 5, 6, 7]	Group12	5.20833	5	[ADIPOQ, CAV1, NFKBIA, PPARG, S100A8]
GO:0032370	positive regulation of lipid transport	GO_BiologicalProcess-EBI-UniProt-GOA-ACAP-ARAP_25.05.2022_00h00	[3, 4, 5, 6, 7]	Group29	5.20833	5	[ADIPOQ, CAV1, NFKBIA, PPARG, S100A8]
GO:0032370	positive regulation of lipid transport	GO_BiologicalProcess-EBI-UniProt-GOA-ACAP-ARAP_25.05.2022_00h00	[3, 4, 5, 6, 7]	Group31	5.20833	5	[ADIPOQ, CAV1, NFKBIA, PPARG, S100A8]
GO:0032370	positive regulation of lipid transport	GO_BiologicalProcess-EBI-UniProt-GOA-ACAP-ARAP_25.05.2022_00h00	[3, 4, 5, 6, 7]	Group48	5.20833	5	[ADIPOQ, CAV1, NFKBIA, PPARG, S100A8]
GO:0032722	positive regulation of chemokine production	GO_BiologicalProcess-EBI-UniProt-GOA-ACAP-ARAP_25.05.2022_00h00	[4, 5, 6, 7, 8]	Group29	5.19481	4	[ADIPOQ, EGR1, IL6, S100A8]
GO:0032722	positive regulation of chemokine production	GO_BiologicalProcess-EBI-UniProt-GOA-ACAP-ARAP_25.05.2022_00h00	[4, 5, 6, 7, 8]	Group38	5.19481	4	[ADIPOQ, EGR1, IL6, S100A8]
GO:0032722	positive regulation of chemokine production	GO_BiologicalProcess-EBI-UniProt-GOA-ACAP-ARAP_25.05.2022_00h00	[4, 5, 6, 7, 8]	Group48	5.19481	4	[ADIPOQ, EGR1, IL6, S100A8]
GO:0001659	temperature homeostasis	GO_BiologicalProcess-EBI-UniProt-GOA-ACAP-ARAP_25.05.2022_00h00	[3, 5]	Group10	5.18135	10	[ADIPOQ, ADRB2, CAV1, EGR1, FABP4, ID1, LEP, PTGER3, PTGS2, SCD]
GO:0001659	temperature homeostasis	GO_BiologicalProcess-EBI-UniProt-GOA-ACAP-ARAP_25.05.2022_00h00	[3, 5]	Group16	5.18135	10	[ADIPOQ, ADRB2, CAV1, EGR1, FABP4, ID1, LEP, PTGER3, PTGS2, SCD]
GO:0001659	temperature homeostasis	GO_BiologicalProcess-EBI-UniProt-GOA-ACAP-ARAP_25.05.2022_00h00	[3, 5]	Group39	5.18135	10	[ADIPOQ, ADRB2, CAV1, EGR1, FABP4, ID1, LEP, PTGER3, PTGS2, SCD]
GO:0001659	temperature homeostasis	GO_BiologicalProcess-EBI-UniProt-GOA-ACAP-ARAP_25.05.2022_00h00	[3, 5]	Group45	5.18135	10	[ADIPOQ, ADRB2, CAV1, EGR1, FABP4, ID1, LEP, PTGER3, PTGS2, SCD]
GO:0001659	temperature homeostasis	GO_BiologicalProcess-EBI-UniProt-GOA-ACAP-ARAP_25.05.2022_00h00	[3, 5]	Group48	5.18135	10	[ADIPOQ, ADRB2, CAV1, EGR1, FABP4, ID1, LEP, PTGER3, PTGS2, SCD]
GO:0006636	unsaturated fatty acid biosynthetic process	GO_BiologicalProcess-EBI-UniProt-GOA-ACAP-ARAP_25.05.2022_00h00	[6, 7, 8, 9]	Group06	5.17241	3	[PTGS2, S100A8, SCD]
GO:0005504	fatty acid binding	GO_MolecularFunction-EBI-UniProt-GOA-ACAP-ARAP_25.05.2022_00h00	[3, 6]	Group12	5.17241	3	[FABP4, PPARG, S100A8]
GO:0006636	unsaturated fatty acid biosynthetic process	GO_BiologicalProcess-EBI-UniProt-GOA-ACAP-ARAP_25.05.2022_00h00	[6, 7, 8, 9]	Group14	5.17241	3	[PTGS2, S100A8, SCD]
GO:0005504	fatty acid binding	GO_MolecularFunction-EBI-UniProt-GOA-ACAP-ARAP_25.05.2022_00h00	[3, 6]	Group31	5.17241	3	[FABP4, PPARG, S100A8]
GO:0006636	unsaturated fatty acid biosynthetic process	GO_BiologicalProcess-EBI-UniProt-GOA-ACAP-ARAP_25.05.2022_00h00	[6, 7, 8, 9]	Group40	5.17241	3	[PTGS2, S100A8, SCD]
GO:0002931	response to ischemia	GO_BiologicalProcess-EBI-UniProt-GOA-ACAP-ARAP_25.05.2022_00h00	[3]	Group45	5.17241	3	[CAV1, EGR1, NQO1]
GO:0005504	fatty acid binding	GO_MolecularFunction-EBI-UniProt-GOA-ACAP-ARAP_25.05.2022_00h00	[3, 6]	Group48	5.17241	3	[FABP4, PPARG, S100A8]
GO:0001936	regulation of endothelial cell proliferation	GO_BiologicalProcess-EBI-UniProt-GOA-ACAP-ARAP_25.05.2022_00h00	[5, 6]	Group33	5.16129	8	[AGTR1, ANG, CAV1, CCL2, F3, LEP, PPARG, THBS1]
GO:0001936	regulation of endothelial cell proliferation	GO_BiologicalProcess-EBI-UniProt-GOA-ACAP-ARAP_25.05.2022_00h00	[5, 6]	Group37	5.16129	8	[AGTR1, ANG, CAV1, CCL2, F3, LEP, PPARG, THBS1]
GO:0001936	regulation of endothelial cell proliferation	GO_BiologicalProcess-EBI-UniProt-GOA-ACAP-ARAP_25.05.2022_00h00	[5, 6]	Group41	5.16129	8	[AGTR1, ANG, CAV1, CCL2, F3, LEP, PPARG, THBS1]
GO:0001936	regulation of endothelial cell proliferation	GO_BiologicalProcess-EBI-UniProt-GOA-ACAP-ARAP_25.05.2022_00h00	[5, 6]	Group46	5.16129	8	[AGTR1, ANG, CAV1, CCL2, F3, LEP, PPARG, THBS1]
GO:0001936	regulation of endothelial cell proliferation	GO_BiologicalProcess-EBI-UniProt-GOA-ACAP-ARAP_25.05.2022_00h00	[5, 6]	Group48	5.16129	8	[AGTR1, ANG, CAV1, CCL2, F3, LEP, PPARG, THBS1]
GO:0019217	regulation of fatty acid metabolic process	GO_BiologicalProcess-EBI-UniProt-GOA-ACAP-ARAP_25.05.2022_00h00	[5, 6, 8]	Group19	5.15464	5	[ADIPOQ, CAV1, IRS2, PPARG, PTGS2]
GO:0019217	regulation of fatty acid metabolic process	GO_BiologicalProcess-EBI-UniProt-GOA-ACAP-ARAP_25.05.2022_00h00	[5, 6, 8]	Group32	5.15464	5	[ADIPOQ, CAV1, IRS2, PPARG, PTGS2]
GO:0019217	regulation of fatty acid metabolic process	GO_BiologicalProcess-EBI-UniProt-GOA-ACAP-ARAP_25.05.2022_00h00	[5, 6, 8]	Group45	5.15464	5	[ADIPOQ, CAV1, IRS2, PPARG, PTGS2]
GO:0019217	regulation of fatty acid metabolic process	GO_BiologicalProcess-EBI-UniProt-GOA-ACAP-ARAP_25.05.2022_00h00	[5, 6, 8]	Group47	5.15464	5	[ADIPOQ, CAV1, IRS2, PPARG, PTGS2]
GO:0019217	regulation of fatty acid metabolic process	GO_BiologicalProcess-EBI-UniProt-GOA-ACAP-ARAP_25.05.2022_00h00	[5, 6, 8]	Group48	5.15464	5	[ADIPOQ, CAV1, IRS2, PPARG, PTGS2]
GO:0003720	telomerase activity	GO_BiologicalProcess-EBI-UniProt-GOA-ACAP-ARAP_25.05.2022_00h00	[8, 9, 10]	Group23	5.08475	3	[KLF4, PPARG, PTEN]
GO:0003720	telomerase activity	GO_BiologicalProcess-EBI-UniProt-GOA-ACAP-ARAP_25.05.2022_00h00	[8, 9, 10]	Group42	5.08475	3	[KLF4, PPARG, PTEN]
GO:0003720	telomerase activity	GO_BiologicalProcess-EBI-UniProt-GOA-ACAP-ARAP_25.05.2022_00h00	[8, 9, 10]	Group48	5.08475	3	[KLF4, PPARG, PTEN]
GO:0002526	acute inflammatory response	GO_BiologicalProcess-EBI-UniProt-GOA-ACAP-ARAP_25.05.2022_00h00	[5]	Group15	5.07246	7	[F3, FN1, IL6, PPARG, PTGER3, PTGS2, S100A8]
GO:0002526	acute inflammatory response	GO_BiologicalProcess-EBI-UniProt-GOA-ACAP-ARAP_25.05.2022_00h00	[5]	Group26	5.07246	7	[F3, FN1, IL6, PPARG, PTGER3, PTGS2, S100A8]
GO:0002526	acute inflammatory response	GO_BiologicalProcess-EBI-UniProt-GOA-ACAP-ARAP_25.05.2022_00h00	[5]	Group47	5.07246	7	[F3, FN1, IL6, PPARG, PTGER3, PTGS2, S100A8]
GO:0002526	acute inflammatory response	GO_BiologicalProcess-EBI-UniProt-GOA-ACAP-ARAP_25.05.2022_00h00	[5]	Group48	5.07246	7	[F3, FN1, IL6, PPARG, PTGER3, PTGS2, S100A8]
GO:0032091	negative regulation of protein binding	GO_BiologicalProcess-EBI-UniProt-GOA-ACAP-ARAP_25.05.2022_00h00	[5]	Group16	5.05051	5	[ADIPOQ, ADRB2, CAV1, CDKN1A, ID1]
GO:0032091	negative regulation of protein binding	GO_BiologicalProcess-EBI-UniProt-GOA-ACAP-ARAP_25.05.2022_00h00	[5]	Group29	5.05051	5	[ADIPOQ, ADRB2, CAV1, CDKN1A, ID1]
GO:0032091	negative regulation of protein binding	GO_BiologicalProcess-EBI-UniProt-GOA-ACAP-ARAP_25.05.2022_00h00	[5]	Group45	5.05051	5	[ADIPOQ, ADRB2, CAV1, CDKN1A, ID1]
GO:0032091	negative regulation of protein binding	GO_BiologicalProcess-EBI-UniProt-GOA-ACAP-ARAP_25.05.2022_00h00	[5]	Group48	5.05051	5	[ADIPOQ, ADRB2, CAV1, CDKN1A, ID1]
GO:0014066	regulation of phosphatidylinositol 3-kinase signaling	GO_BiologicalProcess-EBI-UniProt-GOA-ACAP-ARAP_25.05.2022_00h00	[5, 6, 7, 8, 9]	Group30	5.04202	6	[CAT, FN1, IL6, LEP, MYOC, PTEN]
GO:0014066	regulation of phosphatidylinositol 3-kinase signaling	GO_BiologicalProcess-EBI-UniProt-GOA-ACAP-ARAP_25.05.2022_00h00	[5, 6, 7, 8, 9]	Group35	5.04202	6	[CAT, FN1, IL6, LEP, MYOC, PTEN]
GO:0014066	regulation of phosphatidylinositol 3-kinase signaling	GO_BiologicalProcess-EBI-UniProt-GOA-ACAP-ARAP_25.05.2022_00h00	[5, 6, 7, 8, 9]	Group36	5.04202	6	[CAT, FN1, IL6, LEP, MYOC, PTEN]
GO:0014066	regulation of phosphatidylinositol 3-kinase signaling	GO_BiologicalProcess-EBI-UniProt-GOA-ACAP-ARAP_25.05.2022_00h00	[5, 6, 7, 8, 9]	Group44	5.04202	6	[CAT, FN1, IL6, LEP, MYOC, PTEN]
GO:0014066	regulation of phosphatidylinositol 3-kinase signaling	GO_BiologicalProcess-EBI-UniProt-GOA-ACAP-ARAP_25.05.2022_00h00	[5, 6, 7, 8, 9]	Group48	5.04202	6	[CAT, FN1, IL6, LEP, MYOC, PTEN]
GO:0010565	regulation of cellular ketone metabolic process	GO_BiologicalProcess-EBI-UniProt-GOA-ACAP-ARAP_25.05.2022_00h00	[4, 5]	Group19	5.03597	7	[ADIPOQ, ADM, CAV1, EGR1, IRS2, PPARG, PTGS2]
GO:0010565	regulation of cellular ketone metabolic process	GO_BiologicalProcess-EBI-UniProt-GOA-ACAP-ARAP_25.05.2022_00h00	[4, 5]	Group41	5.03597	7	[ADIPOQ, ADM, CAV1, EGR1, IRS2, PPARG, PTGS2]
GO:0010565	regulation of cellular ketone metabolic process	GO_BiologicalProcess-EBI-UniProt-GOA-ACAP-ARAP_25.05.2022_00h00	[4, 5]	Group48	5.03597	7	[ADIPOQ, ADM, CAV1, EGR1, IRS2, PPARG, PTGS2]
GO:0050729	positive regulation of inflammatory response	GO_BiologicalProcess-EBI-UniProt-GOA-ACAP-ARAP_25.05.2022_00h00	[4, 5, 6, 7]	Group15	5	8	[AGTR1, FABP4, IL6, NFKBIA, PTGER3, PTGS2, S100A12, S100A8]
GO:0048260	positive regulation of receptor-mediated endocytosis	GO_BiologicalProcess-EBI-UniProt-GOA-ACAP-ARAP_25.05.2022_00h00	[4, 5, 6, 7, 8]	Group17	5	3	[F3, SELE, TF]
GO:0050729	positive regulation of inflammatory response	GO_BiologicalProcess-EBI-UniProt-GOA-ACAP-ARAP_25.05.2022_00h00	[4, 5, 6, 7]	Group26	5	8	[AGTR1, FABP4, IL6, NFKBIA, PTGER3, PTGS2, S100A12, S100A8]
GO:0046324	regulation of glucose import	GO_BiologicalProcess-EBI-UniProt-GOA-ACAP-ARAP_25.05.2022_00h00	[5, 6, 7, 8, 10, 11]	Group32	5	3	[ADIPOQ, IRS2, LEP]
GO:0046324	regulation of glucose import	GO_BiologicalProcess-EBI-UniProt-GOA-ACAP-ARAP_25.05.2022_00h00	[5, 6, 7, 8, 10, 11]	Group39	5	3	[ADIPOQ, IRS2, LEP]
GO:0050729	positive regulation of inflammatory response	GO_BiologicalProcess-EBI-UniProt-GOA-ACAP-ARAP_25.05.2022_00h00	[4, 5, 6, 7]	Group40	5	8	[AGTR1, FABP4, IL6, NFKBIA, PTGER3, PTGS2, S100A12, S100A8]
GO:0050729	positive regulation of inflammatory response	GO_BiologicalProcess-EBI-UniProt-GOA-ACAP-ARAP_25.05.2022_00h00	[4, 5, 6, 7]	Group47	5	8	[AGTR1, FABP4, IL6, NFKBIA, PTGER3, PTGS2, S100A12, S100A8]
GO:0048260	positive regulation of receptor-mediated endocytosis	GO_BiologicalProcess-EBI-UniProt-GOA-ACAP-ARAP_25.05.2022_00h00	[4, 5, 6, 7, 8]	Group48	5	3	[F3, SELE, TF]
GO:0046324	regulation of glucose import	GO_BiologicalProcess-EBI-UniProt-GOA-ACAP-ARAP_25.05.2022_00h00	[5, 6, 7, 8, 10, 11]	Group48	5	3	[ADIPOQ, IRS2, LEP]
GO:0033273	response to vitamin	GO_BiologicalProcess-EBI-UniProt-GOA-ACAP-ARAP_25.05.2022_00h00	[4, 6]	Group20	4.9505	5	[CAT, COL1A1, LEP, PPARG, PTGS2]
GO:0033273	response to vitamin	GO_BiologicalProcess-EBI-UniProt-GOA-ACAP-ARAP_25.05.2022_00h00	[4, 6]	Group40	4.9505	5	[CAT, COL1A1, LEP, PPARG, PTGS2]
GO:0033273	response to vitamin	GO_BiologicalProcess-EBI-UniProt-GOA-ACAP-ARAP_25.05.2022_00h00	[4, 6]	Group42	4.9505	5	[CAT, COL1A1, LEP, PPARG, PTGS2]
GO:0033273	response to vitamin	GO_BiologicalProcess-EBI-UniProt-GOA-ACAP-ARAP_25.05.2022_00h00	[4, 6]	Group43	4.9505	5	[CAT, COL1A1, LEP, PPARG, PTGS2]
GO:0033273	response to vitamin	GO_BiologicalProcess-EBI-UniProt-GOA-ACAP-ARAP_25.05.2022_00h00	[4, 6]	Group46	4.9505	5	[CAT, COL1A1, LEP, PPARG, PTGS2]
GO:0033273	response to vitamin	GO_BiologicalProcess-EBI-UniProt-GOA-ACAP-ARAP_25.05.2022_00h00	[4, 6]	Group47	4.9505	5	[CAT, COL1A1, LEP, PPARG, PTGS2]
GO:0046849	bone remodeling	GO_BiologicalProcess-EBI-UniProt-GOA-ACAP-ARAP_25.05.2022_00h00	[3]	Group48	4.9505	5	[ADRB2, F3, IL6, LEP, TF]
GO:0033273	response to vitamin	GO_BiologicalProcess-EBI-UniProt-GOA-ACAP-ARAP_25.05.2022_00h00	[4, 6]	Group48	4.9505	5	[CAT, COL1A1, LEP, PPARG, PTGS2]
GO:0030669	clathrin-coated endocytic vesicle membrane	GO_CellularComponent-EBI-UniProt-GOA-ACAP-ARAP_25.05.2022_00h00	[6, 7, 8, 9, 10]	Group07	4.93827	4	[ADRB2, F3, HBEGF, TF]
GO:0030669	clathrin-coated endocytic vesicle membrane	GO_CellularComponent-EBI-UniProt-GOA-ACAP-ARAP_25.05.2022_00h00	[6, 7, 8, 9, 10]	Group33	4.93827	4	[ADRB2, F3, HBEGF, TF]
GO:0030669	clathrin-coated endocytic vesicle membrane	GO_CellularComponent-EBI-UniProt-GOA-ACAP-ARAP_25.05.2022_00h00	[6, 7, 8, 9, 10]	Group48	4.93827	4	[ADRB2, F3, HBEGF, TF]
GO:2001244	positive regulation of intrinsic apoptotic signaling pathway	GO_BiologicalProcess-EBI-UniProt-GOA-ACAP-ARAP_25.05.2022_00h00	[5, 6, 7, 8, 9]	Group09	4.91803	3	[CAV1, MCL1, S100A8]
GO:0042572	retinol metabolic process	GO_BiologicalProcess-EBI-UniProt-GOA-ACAP-ARAP_25.05.2022_00h00	[4, 5, 6, 8, 9]	Group27	4.91803	3	[LIPE, PNPLA2, RBP4]
GO:2001244	positive regulation of intrinsic apoptotic signaling pathway	GO_BiologicalProcess-EBI-UniProt-GOA-ACAP-ARAP_25.05.2022_00h00	[5, 6, 7, 8, 9]	Group31	4.91803	3	[CAV1, MCL1, S100A8]
GO:0060986	endocrine hormone secretion	GO_BiologicalProcess-EBI-UniProt-GOA-ACAP-ARAP_25.05.2022_00h00	[4, 5, 6, 8]	Group37	4.91803	3	[AGTR1, LEP, PPARG]
GO:0060986	endocrine hormone secretion	GO_BiologicalProcess-EBI-UniProt-GOA-ACAP-ARAP_25.05.2022_00h00	[4, 5, 6, 8]	Group40	4.91803	3	[AGTR1, LEP, PPARG]
GO:0060986	endocrine hormone secretion	GO_BiologicalProcess-EBI-UniProt-GOA-ACAP-ARAP_25.05.2022_00h00	[4, 5, 6, 8]	Group41	4.91803	3	[AGTR1, LEP, PPARG]
GO:0060986	endocrine hormone secretion	GO_BiologicalProcess-EBI-UniProt-GOA-ACAP-ARAP_25.05.2022_00h00	[4, 5, 6, 8]	Group42	4.91803	3	[AGTR1, LEP, PPARG]
GO:0060986	endocrine hormone secretion	GO_BiologicalProcess-EBI-UniProt-GOA-ACAP-ARAP_25.05.2022_00h00	[4, 5, 6, 8]	Group43	4.91803	3	[AGTR1, LEP, PPARG]
GO:0060986	endocrine hormone secretion	GO_BiologicalProcess-EBI-UniProt-GOA-ACAP-ARAP_25.05.2022_00h00	[4, 5, 6, 8]	Group46	4.91803	3	[AGTR1, LEP, PPARG]
GO:0060986	endocrine hormone secretion	GO_BiologicalProcess-EBI-UniProt-GOA-ACAP-ARAP_25.05.2022_00h00	[4, 5, 6, 8]	Group48	4.91803	3	[AGTR1, LEP, PPARG]
GO:2001244	positive regulation of intrinsic apoptotic signaling pathway	GO_BiologicalProcess-EBI-UniProt-GOA-ACAP-ARAP_25.05.2022_00h00	[5, 6, 7, 8, 9]	Group48	4.91803	3	[CAV1, MCL1, S100A8]
GO:0032890	regulation of organic acid transport	GO_BiologicalProcess-EBI-UniProt-GOA-ACAP-ARAP_25.05.2022_00h00	[4, 5, 6]	Group32	4.87805	4	[IRS2, LEP, S100A8, THBS1]
GO:0032890	regulation of organic acid transport	GO_BiologicalProcess-EBI-UniProt-GOA-ACAP-ARAP_25.05.2022_00h00	[4, 5, 6]	Group33	4.87805	4	[IRS2, LEP, S100A8, THBS1]
GO:0032890	regulation of organic acid transport	GO_BiologicalProcess-EBI-UniProt-GOA-ACAP-ARAP_25.05.2022_00h00	[4, 5, 6]	Group34	4.87805	4	[IRS2, LEP, S100A8, THBS1]
GO:0042509	regulation of tyrosine phosphorylation of STAT protein	GO_BiologicalProcess-EBI-UniProt-GOA-ACAP-ARAP_25.05.2022_00h00	[7, 8, 9, 10]	Group36	4.87805	4	[CAV1, GHR, IL6, LEP]
GO:0032890	regulation of organic acid transport	GO_BiologicalProcess-EBI-UniProt-GOA-ACAP-ARAP_25.05.2022_00h00	[4, 5, 6]	Group37	4.87805	4	[IRS2, LEP, S100A8, THBS1]
GO:0042698	ovulation cycle	GO_BiologicalProcess-EBI-UniProt-GOA-ACAP-ARAP_25.05.2022_00h00	[2, 3, 4]	Group40	4.87805	4	[ADAMTS1, EGR1, LEP, TIMP4]
GO:0032890	regulation of organic acid transport	GO_BiologicalProcess-EBI-UniProt-GOA-ACAP-ARAP_25.05.2022_00h00	[4, 5, 6]	Group40	4.87805	4	[IRS2, LEP, S100A8, THBS1]
GO:0042509	regulation of tyrosine phosphorylation of STAT protein	GO_BiologicalProcess-EBI-UniProt-GOA-ACAP-ARAP_25.05.2022_00h00	[7, 8, 9, 10]	Group41	4.87805	4	[CAV1, GHR, IL6, LEP]
GO:0032890	regulation of organic acid transport	GO_BiologicalProcess-EBI-UniProt-GOA-ACAP-ARAP_25.05.2022_00h00	[4, 5, 6]	Group48	4.87805	4	[IRS2, LEP, S100A8, THBS1]
GO:0042509	regulation of tyrosine phosphorylation of STAT protein	GO_BiologicalProcess-EBI-UniProt-GOA-ACAP-ARAP_25.05.2022_00h00	[7, 8, 9, 10]	Group48	4.87805	4	[CAV1, GHR, IL6, LEP]
GO:0071715	icosanoid transport	GO_BiologicalProcess-EBI-UniProt-GOA-ACAP-ARAP_25.05.2022_00h00	[7, 8]	Group14	4.83871	3	[LEP, PTGS2, S100A8]
GO:0071715	icosanoid transport	GO_BiologicalProcess-EBI-UniProt-GOA-ACAP-ARAP_25.05.2022_00h00	[7, 8]	Group39	4.83871	3	[LEP, PTGS2, S100A8]
GO:0071715	icosanoid transport	GO_BiologicalProcess-EBI-UniProt-GOA-ACAP-ARAP_25.05.2022_00h00	[7, 8]	Group40	4.83871	3	[LEP, PTGS2, S100A8]
GO:0071715	icosanoid transport	GO_BiologicalProcess-EBI-UniProt-GOA-ACAP-ARAP_25.05.2022_00h00	[7, 8]	Group41	4.83871	3	[LEP, PTGS2, S100A8]
GO:0071715	icosanoid transport	GO_BiologicalProcess-EBI-UniProt-GOA-ACAP-ARAP_25.05.2022_00h00	[7, 8]	Group43	4.83871	3	[LEP, PTGS2, S100A8]
GO:0071715	icosanoid transport	GO_BiologicalProcess-EBI-UniProt-GOA-ACAP-ARAP_25.05.2022_00h00	[7, 8]	Group48	4.83871	3	[LEP, PTGS2, S100A8]
GO:0006809	nitric oxide biosynthetic process	GO_BiologicalProcess-EBI-UniProt-GOA-ACAP-ARAP_25.05.2022_00h00	[5]	Group20	4.81928	4	[CAV1, KLF4, NQO1, PTGS2]
GO:0006809	nitric oxide biosynthetic process	GO_BiologicalProcess-EBI-UniProt-GOA-ACAP-ARAP_25.05.2022_00h00	[5]	Group41	4.81928	4	[CAV1, KLF4, NQO1, PTGS2]
GO:0006809	nitric oxide biosynthetic process	GO_BiologicalProcess-EBI-UniProt-GOA-ACAP-ARAP_25.05.2022_00h00	[5]	Group45	4.81928	4	[CAV1, KLF4, NQO1, PTGS2]
GO:0006809	nitric oxide biosynthetic process	GO_BiologicalProcess-EBI-UniProt-GOA-ACAP-ARAP_25.05.2022_00h00	[5]	Group48	4.81928	4	[CAV1, KLF4, NQO1, PTGS2]
GO:0016209	antioxidant activity	GO_BiologicalProcess-EBI-UniProt-GOA-ACAP-ARAP_25.05.2022_00h00	[4, 7]	Group20	4.80769	5	[CAT, GPX3, GPX4, NQO1, PTGS2]
GO:0016209	antioxidant activity	GO_BiologicalProcess-EBI-UniProt-GOA-ACAP-ARAP_25.05.2022_00h00	[4, 7]	Group43	4.80769	5	[CAT, GPX3, GPX4, NQO1, PTGS2]
GO:0016209	antioxidant activity	GO_BiologicalProcess-EBI-UniProt-GOA-ACAP-ARAP_25.05.2022_00h00	[4, 7]	Group45	4.80769	5	[CAT, GPX3, GPX4, NQO1, PTGS2]
GO:0006940	regulation of smooth muscle contraction	GO_BiologicalProcess-EBI-UniProt-GOA-ACAP-ARAP_25.05.2022_00h00	[6, 7]	Group10	4.7619	3	[ADRB2, CAV1, PTGS2]
GO:0006940	regulation of smooth muscle contraction	GO_BiologicalProcess-EBI-UniProt-GOA-ACAP-ARAP_25.05.2022_00h00	[6, 7]	Group16	4.7619	3	[ADRB2, CAV1, PTGS2]
GO:0005507	copper ion binding	GO_MolecularFunction-EBI-UniProt-GOA-ACAP-ARAP_25.05.2022_00h00	[6]	Group17	4.7619	3	[ANG, AOC3, S100A12]
GO:0010332	response to gamma radiation	GO_BiologicalProcess-EBI-UniProt-GOA-ACAP-ARAP_25.05.2022_00h00	[5]	Group23	4.7619	3	[CDKN1A, EGR1, MDM2]
GO:0045744	negative regulation of G protein-coupled receptor signaling pathway	GO_BiologicalProcess-EBI-UniProt-GOA-ACAP-ARAP_25.05.2022_00h00	[4, 5, 6, 7]	Group24	4.7619	3	[ADM, ADRB2, CXCL8]
GO:0060350	endochondral bone morphogenesis	GO_BiologicalProcess-EBI-UniProt-GOA-ACAP-ARAP_25.05.2022_00h00	[5, 6, 7, 8]	Group28	4.7619	3	[COL1A1, COL3A1, GHR]
GO:0043407	negative regulation of MAP kinase activity	GO_BiologicalProcess-EBI-UniProt-GOA-ACAP-ARAP_25.05.2022_00h00	[6, 7, 8, 9, 10, 11, 12]	Group31	4.7619	3	[ADIPOQ, CAV1, PPARG]
GO:0006940	regulation of smooth muscle contraction	GO_BiologicalProcess-EBI-UniProt-GOA-ACAP-ARAP_25.05.2022_00h00	[6, 7]	Group39	4.7619	3	[ADRB2, CAV1, PTGS2]
GO:0006940	regulation of smooth muscle contraction	GO_BiologicalProcess-EBI-UniProt-GOA-ACAP-ARAP_25.05.2022_00h00	[6, 7]	Group41	4.7619	3	[ADRB2, CAV1, PTGS2]
GO:0006940	regulation of smooth muscle contraction	GO_BiologicalProcess-EBI-UniProt-GOA-ACAP-ARAP_25.05.2022_00h00	[6, 7]	Group45	4.7619	3	[ADRB2, CAV1, PTGS2]
GO:0006940	regulation of smooth muscle contraction	GO_BiologicalProcess-EBI-UniProt-GOA-ACAP-ARAP_25.05.2022_00h00	[6, 7]	Group48	4.7619	3	[ADRB2, CAV1, PTGS2]
GO:0043407	negative regulation of MAP kinase activity	GO_BiologicalProcess-EBI-UniProt-GOA-ACAP-ARAP_25.05.2022_00h00	[6, 7, 8, 9, 10, 11, 12]	Group48	4.7619	3	[ADIPOQ, CAV1, PPARG]
GO:0090303	positive regulation of wound healing	GO_BiologicalProcess-EBI-UniProt-GOA-ACAP-ARAP_25.05.2022_00h00	[4, 5, 6, 7]	Group07	4.6875	3	[F3, HBEGF, THBS1]
GO:0002011	morphogenesis of an epithelial sheet	GO_BiologicalProcess-EBI-UniProt-GOA-ACAP-ARAP_25.05.2022_00h00	[5, 6]	Group08	4.6875	3	[COL5A1, HBEGF, PTEN]
GO:0010518	positive regulation of phospholipase activity	GO_BiologicalProcess-EBI-UniProt-GOA-ACAP-ARAP_25.05.2022_00h00	[7]	Group27	4.6875	3	[AGTR1, ANG, SELE]
GO:0090303	positive regulation of wound healing	GO_BiologicalProcess-EBI-UniProt-GOA-ACAP-ARAP_25.05.2022_00h00	[4, 5, 6, 7]	Group33	4.6875	3	[F3, HBEGF, THBS1]
GO:0090303	positive regulation of wound healing	GO_BiologicalProcess-EBI-UniProt-GOA-ACAP-ARAP_25.05.2022_00h00	[4, 5, 6, 7]	Group44	4.6875	3	[F3, HBEGF, THBS1]
GO:0090303	positive regulation of wound healing	GO_BiologicalProcess-EBI-UniProt-GOA-ACAP-ARAP_25.05.2022_00h00	[4, 5, 6, 7]	Group48	4.6875	3	[F3, HBEGF, THBS1]
GO:0005811	lipid droplet	GO_CellularComponent-EBI-UniProt-GOA-ACAP-ARAP_25.05.2022_00h00	[5]	Group27	4.6729	5	[CAV1, FABP4, LIPE, PLIN1, PNPLA2]
GO:0005811	lipid droplet	GO_CellularComponent-EBI-UniProt-GOA-ACAP-ARAP_25.05.2022_00h00	[5]	Group45	4.6729	5	[CAV1, FABP4, LIPE, PLIN1, PNPLA2]
GO:0061844	antimicrobial humoral immune response mediated by antimicrobial peptide	GO_BiologicalProcess-EBI-UniProt-GOA-ACAP-ARAP_25.05.2022_00h00	[5, 6, 7]	Group17	4.65116	4	[ANG, CXCL14, CXCL8, S100A12]
GO:0061844	antimicrobial humoral immune response mediated by antimicrobial peptide	GO_BiologicalProcess-EBI-UniProt-GOA-ACAP-ARAP_25.05.2022_00h00	[5, 6, 7]	Group18	4.65116	4	[ANG, CXCL14, CXCL8, S100A12]
GO:0007260	tyrosine phosphorylation of STAT protein	GO_BiologicalProcess-EBI-UniProt-GOA-ACAP-ARAP_25.05.2022_00h00	[6, 7, 8, 9]	Group36	4.65116	4	[CAV1, GHR, IL6, LEP]
GO:0007260	tyrosine phosphorylation of STAT protein	GO_BiologicalProcess-EBI-UniProt-GOA-ACAP-ARAP_25.05.2022_00h00	[6, 7, 8, 9]	Group41	4.65116	4	[CAV1, GHR, IL6, LEP]
GO:0007260	tyrosine phosphorylation of STAT protein	GO_BiologicalProcess-EBI-UniProt-GOA-ACAP-ARAP_25.05.2022_00h00	[6, 7, 8, 9]	Group48	4.65116	4	[CAV1, GHR, IL6, LEP]
GO:0043030	regulation of macrophage activation	GO_BiologicalProcess-EBI-UniProt-GOA-ACAP-ARAP_25.05.2022_00h00	[4, 5, 6]	Group38	4.61538	3	[IL6, S100A8, THBS1]
GO:0045428	regulation of nitric oxide biosynthetic process	GO_BiologicalProcess-EBI-UniProt-GOA-ACAP-ARAP_25.05.2022_00h00	[5, 6]	Group41	4.61538	3	[CAV1, KLF4, PTGS2]
GO:0043030	regulation of macrophage activation	GO_BiologicalProcess-EBI-UniProt-GOA-ACAP-ARAP_25.05.2022_00h00	[4, 5, 6]	Group44	4.61538	3	[IL6, S100A8, THBS1]
GO:0045428	regulation of nitric oxide biosynthetic process	GO_BiologicalProcess-EBI-UniProt-GOA-ACAP-ARAP_25.05.2022_00h00	[5, 6]	Group45	4.61538	3	[CAV1, KLF4, PTGS2]
GO:0043030	regulation of macrophage activation	GO_BiologicalProcess-EBI-UniProt-GOA-ACAP-ARAP_25.05.2022_00h00	[4, 5, 6]	Group48	4.61538	3	[IL6, S100A8, THBS1]
GO:0045428	regulation of nitric oxide biosynthetic process	GO_BiologicalProcess-EBI-UniProt-GOA-ACAP-ARAP_25.05.2022_00h00	[5, 6]	Group48	4.61538	3	[CAV1, KLF4, PTGS2]
GO:0001935	endothelial cell proliferation	GO_BiologicalProcess-EBI-UniProt-GOA-ACAP-ARAP_25.05.2022_00h00	[4]	Group33	4.5977	8	[AGTR1, ANG, CAV1, CCL2, F3, LEP, PPARG, THBS1]
GO:0001935	endothelial cell proliferation	GO_BiologicalProcess-EBI-UniProt-GOA-ACAP-ARAP_25.05.2022_00h00	[4]	Group37	4.5977	8	[AGTR1, ANG, CAV1, CCL2, F3, LEP, PPARG, THBS1]
GO:0001935	endothelial cell proliferation	GO_BiologicalProcess-EBI-UniProt-GOA-ACAP-ARAP_25.05.2022_00h00	[4]	Group41	4.5977	8	[AGTR1, ANG, CAV1, CCL2, F3, LEP, PPARG, THBS1]
GO:0001935	endothelial cell proliferation	GO_BiologicalProcess-EBI-UniProt-GOA-ACAP-ARAP_25.05.2022_00h00	[4]	Group46	4.5977	8	[AGTR1, ANG, CAV1, CCL2, F3, LEP, PPARG, THBS1]
GO:0001935	endothelial cell proliferation	GO_BiologicalProcess-EBI-UniProt-GOA-ACAP-ARAP_25.05.2022_00h00	[4]	Group48	4.5977	8	[AGTR1, ANG, CAV1, CCL2, F3, LEP, PPARG, THBS1]
GO:0070227	lymphocyte apoptotic process	GO_BiologicalProcess-EBI-UniProt-GOA-ACAP-ARAP_25.05.2022_00h00	[6]	Group48	4.5977	4	[FASN, IRS2, PTEN, S100A8]
GO:0043154	negative regulation of cysteine-type endopeptidase activity involved in apoptotic process	GO_BiologicalProcess-EBI-UniProt-GOA-ACAP-ARAP_25.05.2022_00h00	[6, 7, 8, 9, 10, 11]	Group22	4.54545	4	[IL6, KLF4, PTGS2, THBS1]
GO:0043154	negative regulation of cysteine-type endopeptidase activity involved in apoptotic process	GO_BiologicalProcess-EBI-UniProt-GOA-ACAP-ARAP_25.05.2022_00h00	[6, 7, 8, 9, 10, 11]	Group26	4.54545	4	[IL6, KLF4, PTGS2, THBS1]
GO:0043154	negative regulation of cysteine-type endopeptidase activity involved in apoptotic process	GO_BiologicalProcess-EBI-UniProt-GOA-ACAP-ARAP_25.05.2022_00h00	[6, 7, 8, 9, 10, 11]	Group44	4.54545	4	[IL6, KLF4, PTGS2, THBS1]
GO:0043154	negative regulation of cysteine-type endopeptidase activity involved in apoptotic process	GO_BiologicalProcess-EBI-UniProt-GOA-ACAP-ARAP_25.05.2022_00h00	[6, 7, 8, 9, 10, 11]	Group45	4.54545	4	[IL6, KLF4, PTGS2, THBS1]
GO:0043154	negative regulation of cysteine-type endopeptidase activity involved in apoptotic process	GO_BiologicalProcess-EBI-UniProt-GOA-ACAP-ARAP_25.05.2022_00h00	[6, 7, 8, 9, 10, 11]	Group47	4.54545	4	[IL6, KLF4, PTGS2, THBS1]
GO:0043154	negative regulation of cysteine-type endopeptidase activity involved in apoptotic process	GO_BiologicalProcess-EBI-UniProt-GOA-ACAP-ARAP_25.05.2022_00h00	[6, 7, 8, 9, 10, 11]	Group48	4.54545	4	[IL6, KLF4, PTGS2, THBS1]
GO:0019730	antimicrobial humoral response	GO_BiologicalProcess-EBI-UniProt-GOA-ACAP-ARAP_25.05.2022_00h00	[4, 5, 6]	Group17	4.51128	6	[ANG, CXCL14, CXCL8, F3, S100A12, TF]
GO:0019730	antimicrobial humoral response	GO_BiologicalProcess-EBI-UniProt-GOA-ACAP-ARAP_25.05.2022_00h00	[4, 5, 6]	Group18	4.51128	6	[ANG, CXCL14, CXCL8, F3, S100A12, TF]
GO:0019730	antimicrobial humoral response	GO_BiologicalProcess-EBI-UniProt-GOA-ACAP-ARAP_25.05.2022_00h00	[4, 5, 6]	Group48	4.51128	6	[ANG, CXCL14, CXCL8, F3, S100A12, TF]
GO:0050994	regulation of lipid catabolic process	GO_BiologicalProcess-EBI-UniProt-GOA-ACAP-ARAP_25.05.2022_00h00	[4, 5, 6]	Group03	4.47761	3	[CDK4, IRS2, PNPLA2]
GO:0032355	response to estradiol	GO_BiologicalProcess-EBI-UniProt-GOA-ACAP-ARAP_25.05.2022_00h00	[4, 5]	Group20	4.47761	6	[CAT, COL1A1, GPX4, LEP, NQO1, PTGS2]
GO:0061614	miRNA transcription	GO_BiologicalProcess-EBI-UniProt-GOA-ACAP-ARAP_25.05.2022_00h00	[7, 8, 9, 10]	Group38	4.47761	3	[EGR1, KLF4, PPARG]
GO:1902893	regulation of miRNA transcription	GO_BiologicalProcess-EBI-UniProt-GOA-ACAP-ARAP_25.05.2022_00h00	[6, 7, 8, 9, 10, 11]	Group38	4.47761	3	[EGR1, KLF4, PPARG]
GO:0032355	response to estradiol	GO_BiologicalProcess-EBI-UniProt-GOA-ACAP-ARAP_25.05.2022_00h00	[4, 5]	Group40	4.47761	6	[CAT, COL1A1, GPX4, LEP, NQO1, PTGS2]
GO:0061614	miRNA transcription	GO_BiologicalProcess-EBI-UniProt-GOA-ACAP-ARAP_25.05.2022_00h00	[7, 8, 9, 10]	Group42	4.47761	3	[EGR1, KLF4, PPARG]
GO:1902893	regulation of miRNA transcription	GO_BiologicalProcess-EBI-UniProt-GOA-ACAP-ARAP_25.05.2022_00h00	[6, 7, 8, 9, 10, 11]	Group42	4.47761	3	[EGR1, KLF4, PPARG]
GO:0032355	response to estradiol	GO_BiologicalProcess-EBI-UniProt-GOA-ACAP-ARAP_25.05.2022_00h00	[4, 5]	Group43	4.47761	6	[CAT, COL1A1, GPX4, LEP, NQO1, PTGS2]
GO:0032355	response to estradiol	GO_BiologicalProcess-EBI-UniProt-GOA-ACAP-ARAP_25.05.2022_00h00	[4, 5]	Group46	4.47761	6	[CAT, COL1A1, GPX4, LEP, NQO1, PTGS2]
GO:0070228	regulation of lymphocyte apoptotic process	GO_BiologicalProcess-EBI-UniProt-GOA-ACAP-ARAP_25.05.2022_00h00	[7, 8]	Group48	4.47761	3	[IRS2, PTEN, S100A8]
GO:0061614	miRNA transcription	GO_BiologicalProcess-EBI-UniProt-GOA-ACAP-ARAP_25.05.2022_00h00	[7, 8, 9, 10]	Group48	4.47761	3	[EGR1, KLF4, PPARG]
GO:1902893	regulation of miRNA transcription	GO_BiologicalProcess-EBI-UniProt-GOA-ACAP-ARAP_25.05.2022_00h00	[6, 7, 8, 9, 10, 11]	Group48	4.47761	3	[EGR1, KLF4, PPARG]
GO:0015908	fatty acid transport	GO_BiologicalProcess-EBI-UniProt-GOA-ACAP-ARAP_25.05.2022_00h00	[5, 6]	Group12	4.46429	5	[FABP4, IRS2, PPARG, S100A8, THBS1]
GO:0044344	cellular response to fibroblast growth factor stimulus	GO_BiologicalProcess-EBI-UniProt-GOA-ACAP-ARAP_25.05.2022_00h00	[4, 6]	Group18	4.46429	5	[CCL2, COL1A1, CXCL8, THBS1, ZFP36]
GO:0006641	triglyceride metabolic process	GO_BiologicalProcess-EBI-UniProt-GOA-ACAP-ARAP_25.05.2022_00h00	[6, 7]	Group27	4.46429	5	[CAT, CAV1, LIPE, PLAAT3, PNPLA2]
GO:0015908	fatty acid transport	GO_BiologicalProcess-EBI-UniProt-GOA-ACAP-ARAP_25.05.2022_00h00	[5, 6]	Group34	4.46429	5	[FABP4, IRS2, PPARG, S100A8, THBS1]
GO:0044344	cellular response to fibroblast growth factor stimulus	GO_BiologicalProcess-EBI-UniProt-GOA-ACAP-ARAP_25.05.2022_00h00	[4, 6]	Group35	4.46429	5	[CCL2, COL1A1, CXCL8, THBS1, ZFP36]
GO:0006641	triglyceride metabolic process	GO_BiologicalProcess-EBI-UniProt-GOA-ACAP-ARAP_25.05.2022_00h00	[6, 7]	Group45	4.46429	5	[CAT, CAV1, LIPE, PLAAT3, PNPLA2]
GO:0044344	cellular response to fibroblast growth factor stimulus	GO_BiologicalProcess-EBI-UniProt-GOA-ACAP-ARAP_25.05.2022_00h00	[4, 6]	Group48	4.46429	5	[CCL2, COL1A1, CXCL8, THBS1, ZFP36]
GO:0015908	fatty acid transport	GO_BiologicalProcess-EBI-UniProt-GOA-ACAP-ARAP_25.05.2022_00h00	[5, 6]	Group48	4.46429	5	[FABP4, IRS2, PPARG, S100A8, THBS1]
GO:2001235	positive regulation of apoptotic signaling pathway	GO_BiologicalProcess-EBI-UniProt-GOA-ACAP-ARAP_25.05.2022_00h00	[4, 5, 6, 7, 8]	Group09	4.44444	6	[CAV1, FASN, MCL1, PTEN, S100A8, THBS1]
GO:0005901	caveola	GO_CellularComponent-EBI-UniProt-GOA-ACAP-ARAP_25.05.2022_00h00	[5, 6]	Group27	4.44444	4	[CAV1, LIPE, PTGS2, SELE]
GO:2001235	positive regulation of apoptotic signaling pathway	GO_BiologicalProcess-EBI-UniProt-GOA-ACAP-ARAP_25.05.2022_00h00	[4, 5, 6, 7, 8]	Group35	4.44444	6	[CAV1, FASN, MCL1, PTEN, S100A8, THBS1]
GO:2001235	positive regulation of apoptotic signaling pathway	GO_BiologicalProcess-EBI-UniProt-GOA-ACAP-ARAP_25.05.2022_00h00	[4, 5, 6, 7, 8]	Group36	4.44444	6	[CAV1, FASN, MCL1, PTEN, S100A8, THBS1]
GO:0005901	caveola	GO_CellularComponent-EBI-UniProt-GOA-ACAP-ARAP_25.05.2022_00h00	[5, 6]	Group41	4.44444	4	[CAV1, LIPE, PTGS2, SELE]
GO:0005901	caveola	GO_CellularComponent-EBI-UniProt-GOA-ACAP-ARAP_25.05.2022_00h00	[5, 6]	Group45	4.44444	4	[CAV1, LIPE, PTGS2, SELE]
GO:0005901	caveola	GO_CellularComponent-EBI-UniProt-GOA-ACAP-ARAP_25.05.2022_00h00	[5, 6]	Group48	4.44444	4	[CAV1, LIPE, PTGS2, SELE]
GO:2001235	positive regulation of apoptotic signaling pathway	GO_BiologicalProcess-EBI-UniProt-GOA-ACAP-ARAP_25.05.2022_00h00	[4, 5, 6, 7, 8]	Group48	4.44444	6	[CAV1, FASN, MCL1, PTEN, S100A8, THBS1]
GO:0030301	cholesterol transport	GO_BiologicalProcess-EBI-UniProt-GOA-ACAP-ARAP_25.05.2022_00h00	[6, 7]	Group32	4.42478	5	[ADIPOQ, CAV1, LEP, NFKBIA, PPARG]
GO:0030301	cholesterol transport	GO_BiologicalProcess-EBI-UniProt-GOA-ACAP-ARAP_25.05.2022_00h00	[6, 7]	Group34	4.42478	5	[ADIPOQ, CAV1, LEP, NFKBIA, PPARG]
GO:0030301	cholesterol transport	GO_BiologicalProcess-EBI-UniProt-GOA-ACAP-ARAP_25.05.2022_00h00	[6, 7]	Group37	4.42478	5	[ADIPOQ, CAV1, LEP, NFKBIA, PPARG]
GO:0030301	cholesterol transport	GO_BiologicalProcess-EBI-UniProt-GOA-ACAP-ARAP_25.05.2022_00h00	[6, 7]	Group46	4.42478	5	[ADIPOQ, CAV1, LEP, NFKBIA, PPARG]
GO:0030301	cholesterol transport	GO_BiologicalProcess-EBI-UniProt-GOA-ACAP-ARAP_25.05.2022_00h00	[6, 7]	Group48	4.42478	5	[ADIPOQ, CAV1, LEP, NFKBIA, PPARG]
GO:0019731	antibacterial humoral response	GO_BiologicalProcess-EBI-UniProt-GOA-ACAP-ARAP_25.05.2022_00h00	[5, 6, 7]	Group17	4.41176	3	[ANG, F3, TF]
GO:0003964	RNA-directed DNA polymerase activity	GO_BiologicalProcess-EBI-UniProt-GOA-ACAP-ARAP_25.05.2022_00h00	[7, 8, 9]	Group23	4.41176	3	[KLF4, PPARG, PTEN]
GO:0080164	regulation of nitric oxide metabolic process	GO_BiologicalProcess-EBI-UniProt-GOA-ACAP-ARAP_25.05.2022_00h00	[4, 5]	Group41	4.41176	3	[CAV1, KLF4, PTGS2]
GO:0003964	RNA-directed DNA polymerase activity	GO_BiologicalProcess-EBI-UniProt-GOA-ACAP-ARAP_25.05.2022_00h00	[7, 8, 9]	Group42	4.41176	3	[KLF4, PPARG, PTEN]
GO:0080164	regulation of nitric oxide metabolic process	GO_BiologicalProcess-EBI-UniProt-GOA-ACAP-ARAP_25.05.2022_00h00	[4, 5]	Group45	4.41176	3	[CAV1, KLF4, PTGS2]
GO:0080164	regulation of nitric oxide metabolic process	GO_BiologicalProcess-EBI-UniProt-GOA-ACAP-ARAP_25.05.2022_00h00	[4, 5]	Group48	4.41176	3	[CAV1, KLF4, PTGS2]
GO:0019731	antibacterial humoral response	GO_BiologicalProcess-EBI-UniProt-GOA-ACAP-ARAP_25.05.2022_00h00	[5, 6, 7]	Group48	4.41176	3	[ANG, F3, TF]
GO:0003964	RNA-directed DNA polymerase activity	GO_BiologicalProcess-EBI-UniProt-GOA-ACAP-ARAP_25.05.2022_00h00	[7, 8, 9]	Group48	4.41176	3	[KLF4, PPARG, PTEN]
GO:0106106	cold-induced thermogenesis	GO_BiologicalProcess-EBI-UniProt-GOA-ACAP-ARAP_25.05.2022_00h00	[3, 4, 6]	Group16	4.40252	7	[ADIPOQ, ADRB2, CAV1, FABP4, ID1, LEP, SCD]
GO:0120161	regulation of cold-induced thermogenesis	GO_BiologicalProcess-EBI-UniProt-GOA-ACAP-ARAP_25.05.2022_00h00	[3, 4, 5, 7]	Group16	4.40252	7	[ADIPOQ, ADRB2, CAV1, FABP4, ID1, LEP, SCD]
GO:0106106	cold-induced thermogenesis	GO_BiologicalProcess-EBI-UniProt-GOA-ACAP-ARAP_25.05.2022_00h00	[3, 4, 6]	Group39	4.40252	7	[ADIPOQ, ADRB2, CAV1, FABP4, ID1, LEP, SCD]
GO:0120161	regulation of cold-induced thermogenesis	GO_BiologicalProcess-EBI-UniProt-GOA-ACAP-ARAP_25.05.2022_00h00	[3, 4, 5, 7]	Group39	4.40252	7	[ADIPOQ, ADRB2, CAV1, FABP4, ID1, LEP, SCD]
GO:0106106	cold-induced thermogenesis	GO_BiologicalProcess-EBI-UniProt-GOA-ACAP-ARAP_25.05.2022_00h00	[3, 4, 6]	Group48	4.40252	7	[ADIPOQ, ADRB2, CAV1, FABP4, ID1, LEP, SCD]
GO:0120161	regulation of cold-induced thermogenesis	GO_BiologicalProcess-EBI-UniProt-GOA-ACAP-ARAP_25.05.2022_00h00	[3, 4, 5, 7]	Group48	4.40252	7	[ADIPOQ, ADRB2, CAV1, FABP4, ID1, LEP, SCD]
GO:0046209	nitric oxide metabolic process	GO_BiologicalProcess-EBI-UniProt-GOA-ACAP-ARAP_25.05.2022_00h00	[4]	Group20	4.3956	4	[CAV1, KLF4, NQO1, PTGS2]
GO:0046209	nitric oxide metabolic process	GO_BiologicalProcess-EBI-UniProt-GOA-ACAP-ARAP_25.05.2022_00h00	[4]	Group41	4.3956	4	[CAV1, KLF4, NQO1, PTGS2]
GO:0046209	nitric oxide metabolic process	GO_BiologicalProcess-EBI-UniProt-GOA-ACAP-ARAP_25.05.2022_00h00	[4]	Group45	4.3956	4	[CAV1, KLF4, NQO1, PTGS2]
GO:0046209	nitric oxide metabolic process	GO_BiologicalProcess-EBI-UniProt-GOA-ACAP-ARAP_25.05.2022_00h00	[4]	Group48	4.3956	4	[CAV1, KLF4, NQO1, PTGS2]
GO:0032526	response to retinoic acid	GO_BiologicalProcess-EBI-UniProt-GOA-ACAP-ARAP_25.05.2022_00h00	[4, 5]	Group42	4.38596	5	[COL1A1, KLF4, LEP, PPARG, RBP4]
GO:0032526	response to retinoic acid	GO_BiologicalProcess-EBI-UniProt-GOA-ACAP-ARAP_25.05.2022_00h00	[4, 5]	Group43	4.38596	5	[COL1A1, KLF4, LEP, PPARG, RBP4]
GO:0032526	response to retinoic acid	GO_BiologicalProcess-EBI-UniProt-GOA-ACAP-ARAP_25.05.2022_00h00	[4, 5]	Group46	4.38596	5	[COL1A1, KLF4, LEP, PPARG, RBP4]
GO:0032526	response to retinoic acid	GO_BiologicalProcess-EBI-UniProt-GOA-ACAP-ARAP_25.05.2022_00h00	[4, 5]	Group47	4.38596	5	[COL1A1, KLF4, LEP, PPARG, RBP4]
GO:0032526	response to retinoic acid	GO_BiologicalProcess-EBI-UniProt-GOA-ACAP-ARAP_25.05.2022_00h00	[4, 5]	Group48	4.38596	5	[COL1A1, KLF4, LEP, PPARG, RBP4]
GO:1905517	macrophage migration	GO_BiologicalProcess-EBI-UniProt-GOA-ACAP-ARAP_25.05.2022_00h00	[4, 6]	Group11	4.34783	3	[CCL2, S100A8, THBS1]
GO:2001057	reactive nitrogen species metabolic process	GO_BiologicalProcess-EBI-UniProt-GOA-ACAP-ARAP_25.05.2022_00h00	[3]	Group20	4.34783	4	[CAV1, KLF4, NQO1, PTGS2]
GO:0098869	cellular oxidant detoxification	GO_BiologicalProcess-EBI-UniProt-GOA-ACAP-ARAP_25.05.2022_00h00	[3, 6]	Group20	4.34783	5	[CAT, GPX3, GPX4, NQO1, PTGS2]
GO:0042531	positive regulation of tyrosine phosphorylation of STAT protein	GO_BiologicalProcess-EBI-UniProt-GOA-ACAP-ARAP_25.05.2022_00h00	[7, 8, 9, 10, 11]	Group21	4.34783	3	[GHR, IL6, LEP]
GO:0042531	positive regulation of tyrosine phosphorylation of STAT protein	GO_BiologicalProcess-EBI-UniProt-GOA-ACAP-ARAP_25.05.2022_00h00	[7, 8, 9, 10, 11]	Group30	4.34783	3	[GHR, IL6, LEP]
GO:2001057	reactive nitrogen species metabolic process	GO_BiologicalProcess-EBI-UniProt-GOA-ACAP-ARAP_25.05.2022_00h00	[3]	Group41	4.34783	4	[CAV1, KLF4, NQO1, PTGS2]
GO:0098869	cellular oxidant detoxification	GO_BiologicalProcess-EBI-UniProt-GOA-ACAP-ARAP_25.05.2022_00h00	[3, 6]	Group43	4.34783	5	[CAT, GPX3, GPX4, NQO1, PTGS2]
GO:2001057	reactive nitrogen species metabolic process	GO_BiologicalProcess-EBI-UniProt-GOA-ACAP-ARAP_25.05.2022_00h00	[3]	Group45	4.34783	4	[CAV1, KLF4, NQO1, PTGS2]
GO:0098869	cellular oxidant detoxification	GO_BiologicalProcess-EBI-UniProt-GOA-ACAP-ARAP_25.05.2022_00h00	[3, 6]	Group45	4.34783	5	[CAT, GPX3, GPX4, NQO1, PTGS2]
GO:0035195	miRNA-mediated gene silencing	GO_BiologicalProcess-EBI-UniProt-GOA-ACAP-ARAP_25.05.2022_00h00	[7, 8, 9]	Group47	4.34783	3	[IL6, PPARG, ZFP36]
GO:2001057	reactive nitrogen species metabolic process	GO_BiologicalProcess-EBI-UniProt-GOA-ACAP-ARAP_25.05.2022_00h00	[3]	Group48	4.34783	4	[CAV1, KLF4, NQO1, PTGS2]
GO:0034612	response to tumor necrosis factor	GO_BiologicalProcess-EBI-UniProt-GOA-ACAP-ARAP_25.05.2022_00h00	[5]	Group48	4.34783	11	[ADIPOQ, CCL2, COL1A1, CXCL8, FABP4, FASN, NFKBIA, PTGS2, SELE, THBS1, ZFP36]
GO:1905517	macrophage migration	GO_BiologicalProcess-EBI-UniProt-GOA-ACAP-ARAP_25.05.2022_00h00	[4, 6]	Group48	4.34783	3	[CCL2, S100A8, THBS1]
GO:0035195	miRNA-mediated gene silencing	GO_BiologicalProcess-EBI-UniProt-GOA-ACAP-ARAP_25.05.2022_00h00	[7, 8, 9]	Group48	4.34783	3	[IL6, PPARG, ZFP36]
GO:0042531	positive regulation of tyrosine phosphorylation of STAT protein	GO_BiologicalProcess-EBI-UniProt-GOA-ACAP-ARAP_25.05.2022_00h00	[7, 8, 9, 10, 11]	Group48	4.34783	3	[GHR, IL6, LEP]
GO:1904892	regulation of receptor signaling pathway via STAT	GO_BiologicalProcess-EBI-UniProt-GOA-ACAP-ARAP_25.05.2022_00h00	[4, 5, 6, 7]	Group34	4.31034	5	[CAV1, GHR, IL6, LEP, PPARG]
GO:1904892	regulation of receptor signaling pathway via STAT	GO_BiologicalProcess-EBI-UniProt-GOA-ACAP-ARAP_25.05.2022_00h00	[4, 5, 6, 7]	Group36	4.31034	5	[CAV1, GHR, IL6, LEP, PPARG]
GO:1904892	regulation of receptor signaling pathway via STAT	GO_BiologicalProcess-EBI-UniProt-GOA-ACAP-ARAP_25.05.2022_00h00	[4, 5, 6, 7]	Group37	4.31034	5	[CAV1, GHR, IL6, LEP, PPARG]
GO:1904892	regulation of receptor signaling pathway via STAT	GO_BiologicalProcess-EBI-UniProt-GOA-ACAP-ARAP_25.05.2022_00h00	[4, 5, 6, 7]	Group46	4.31034	5	[CAV1, GHR, IL6, LEP, PPARG]
GO:1904892	regulation of receptor signaling pathway via STAT	GO_BiologicalProcess-EBI-UniProt-GOA-ACAP-ARAP_25.05.2022_00h00	[4, 5, 6, 7]	Group47	4.31034	5	[CAV1, GHR, IL6, LEP, PPARG]
GO:1904892	regulation of receptor signaling pathway via STAT	GO_BiologicalProcess-EBI-UniProt-GOA-ACAP-ARAP_25.05.2022_00h00	[4, 5, 6, 7]	Group48	4.31034	5	[CAV1, GHR, IL6, LEP, PPARG]
GO:0008201	heparin binding	GO_MolecularFunction-EBI-UniProt-GOA-ACAP-ARAP_25.05.2022_00h00	[3, 4]	Group04	4.30108	8	[ADAMTS1, ANG, COL5A1, CXCL8, FN1, HBEGF, PRELP, THBS1]
GO:0008201	heparin binding	GO_MolecularFunction-EBI-UniProt-GOA-ACAP-ARAP_25.05.2022_00h00	[3, 4]	Group13	4.30108	8	[ADAMTS1, ANG, COL5A1, CXCL8, FN1, HBEGF, PRELP, THBS1]
GO:0008201	heparin binding	GO_MolecularFunction-EBI-UniProt-GOA-ACAP-ARAP_25.05.2022_00h00	[3, 4]	Group44	4.30108	8	[ADAMTS1, ANG, COL5A1, CXCL8, FN1, HBEGF, PRELP, THBS1]
GO:0031663	lipopolysaccharide-mediated signaling pathway	GO_BiologicalProcess-EBI-UniProt-GOA-ACAP-ARAP_25.05.2022_00h00	[4, 5, 6, 7, 9]	Group11	4.28571	3	[CCL2, NFKBIA, S100A8]
GO:0014855	striated muscle cell proliferation	GO_BiologicalProcess-EBI-UniProt-GOA-ACAP-ARAP_25.05.2022_00h00	[4]	Group30	4.28571	3	[IL6, PTEN, RBP4]
GO:0014855	striated muscle cell proliferation	GO_BiologicalProcess-EBI-UniProt-GOA-ACAP-ARAP_25.05.2022_00h00	[4]	Group36	4.28571	3	[IL6, PTEN, RBP4]
GO:0071300	cellular response to retinoic acid	GO_BiologicalProcess-EBI-UniProt-GOA-ACAP-ARAP_25.05.2022_00h00	[5, 6]	Group42	4.28571	3	[COL1A1, LEP, PPARG]
GO:0071300	cellular response to retinoic acid	GO_BiologicalProcess-EBI-UniProt-GOA-ACAP-ARAP_25.05.2022_00h00	[5, 6]	Group43	4.28571	3	[COL1A1, LEP, PPARG]
GO:0071300	cellular response to retinoic acid	GO_BiologicalProcess-EBI-UniProt-GOA-ACAP-ARAP_25.05.2022_00h00	[5, 6]	Group46	4.28571	3	[COL1A1, LEP, PPARG]
GO:0071300	cellular response to retinoic acid	GO_BiologicalProcess-EBI-UniProt-GOA-ACAP-ARAP_25.05.2022_00h00	[5, 6]	Group47	4.28571	3	[COL1A1, LEP, PPARG]
GO:0014855	striated muscle cell proliferation	GO_BiologicalProcess-EBI-UniProt-GOA-ACAP-ARAP_25.05.2022_00h00	[4]	Group48	4.28571	3	[IL6, PTEN, RBP4]
GO:0071300	cellular response to retinoic acid	GO_BiologicalProcess-EBI-UniProt-GOA-ACAP-ARAP_25.05.2022_00h00	[5, 6]	Group48	4.28571	3	[COL1A1, LEP, PPARG]
GO:0031663	lipopolysaccharide-mediated signaling pathway	GO_BiologicalProcess-EBI-UniProt-GOA-ACAP-ARAP_25.05.2022_00h00	[4, 5, 6, 7, 9]	Group48	4.28571	3	[CCL2, NFKBIA, S100A8]
GO:0002688	regulation of leukocyte chemotaxis	GO_BiologicalProcess-EBI-UniProt-GOA-ACAP-ARAP_25.05.2022_00h00	[4, 5, 6, 7]	Group11	4.25532	6	[CCL2, CXCL14, CXCL8, IL6, S100A8, THBS1]
GO:0019838	growth factor binding	GO_MolecularFunction-EBI-UniProt-GOA-ACAP-ARAP_25.05.2022_00h00	[3]	Group13	4.25532	6	[COL1A1, COL1A2, COL3A1, COL5A1, GHR, THBS1]
GO:0002688	regulation of leukocyte chemotaxis	GO_BiologicalProcess-EBI-UniProt-GOA-ACAP-ARAP_25.05.2022_00h00	[4, 5, 6, 7]	Group18	4.25532	6	[CCL2, CXCL14, CXCL8, IL6, S100A8, THBS1]
GO:0002688	regulation of leukocyte chemotaxis	GO_BiologicalProcess-EBI-UniProt-GOA-ACAP-ARAP_25.05.2022_00h00	[4, 5, 6, 7]	Group21	4.25532	6	[CCL2, CXCL14, CXCL8, IL6, S100A8, THBS1]
GO:0006639	acylglycerol metabolic process	GO_BiologicalProcess-EBI-UniProt-GOA-ACAP-ARAP_25.05.2022_00h00	[5, 6]	Group27	4.25532	6	[ANG, CAT, CAV1, LIPE, PLAAT3, PNPLA2]
GO:0019838	growth factor binding	GO_MolecularFunction-EBI-UniProt-GOA-ACAP-ARAP_25.05.2022_00h00	[3]	Group28	4.25532	6	[COL1A1, COL1A2, COL3A1, COL5A1, GHR, THBS1]
GO:0002688	regulation of leukocyte chemotaxis	GO_BiologicalProcess-EBI-UniProt-GOA-ACAP-ARAP_25.05.2022_00h00	[4, 5, 6, 7]	Group44	4.25532	6	[CCL2, CXCL14, CXCL8, IL6, S100A8, THBS1]
GO:0002688	regulation of leukocyte chemotaxis	GO_BiologicalProcess-EBI-UniProt-GOA-ACAP-ARAP_25.05.2022_00h00	[4, 5, 6, 7]	Group48	4.25532	6	[CCL2, CXCL14, CXCL8, IL6, S100A8, THBS1]
GO:0006638	neutral lipid metabolic process	GO_BiologicalProcess-EBI-UniProt-GOA-ACAP-ARAP_25.05.2022_00h00	[4, 5]	Group27	4.22535	6	[ANG, CAT, CAV1, LIPE, PLAAT3, PNPLA2]
GO:0045598	regulation of fat cell differentiation	GO_BiologicalProcess-EBI-UniProt-GOA-ACAP-ARAP_25.05.2022_00h00	[4, 5]	Group25	4.1958	6	[ADIPOQ, IL6, LEP, PPARG, PTGS2, ZFP36]
GO:0045598	regulation of fat cell differentiation	GO_BiologicalProcess-EBI-UniProt-GOA-ACAP-ARAP_25.05.2022_00h00	[4, 5]	Group32	4.1958	6	[ADIPOQ, IL6, LEP, PPARG, PTGS2, ZFP36]
GO:0045598	regulation of fat cell differentiation	GO_BiologicalProcess-EBI-UniProt-GOA-ACAP-ARAP_25.05.2022_00h00	[4, 5]	Group39	4.1958	6	[ADIPOQ, IL6, LEP, PPARG, PTGS2, ZFP36]
GO:0045598	regulation of fat cell differentiation	GO_BiologicalProcess-EBI-UniProt-GOA-ACAP-ARAP_25.05.2022_00h00	[4, 5]	Group40	4.1958	6	[ADIPOQ, IL6, LEP, PPARG, PTGS2, ZFP36]
GO:0045598	regulation of fat cell differentiation	GO_BiologicalProcess-EBI-UniProt-GOA-ACAP-ARAP_25.05.2022_00h00	[4, 5]	Group43	4.1958	6	[ADIPOQ, IL6, LEP, PPARG, PTGS2, ZFP36]
GO:0045598	regulation of fat cell differentiation	GO_BiologicalProcess-EBI-UniProt-GOA-ACAP-ARAP_25.05.2022_00h00	[4, 5]	Group46	4.1958	6	[ADIPOQ, IL6, LEP, PPARG, PTGS2, ZFP36]
GO:0045598	regulation of fat cell differentiation	GO_BiologicalProcess-EBI-UniProt-GOA-ACAP-ARAP_25.05.2022_00h00	[4, 5]	Group47	4.1958	6	[ADIPOQ, IL6, LEP, PPARG, PTGS2, ZFP36]
GO:0045598	regulation of fat cell differentiation	GO_BiologicalProcess-EBI-UniProt-GOA-ACAP-ARAP_25.05.2022_00h00	[4, 5]	Group48	4.1958	6	[ADIPOQ, IL6, LEP, PPARG, PTGS2, ZFP36]
GO:0031960	response to corticosteroid	GO_BiologicalProcess-EBI-UniProt-GOA-ACAP-ARAP_25.05.2022_00h00	[5, 6]	Group48	4.18848	8	[ADIPOQ, ADM, COL1A1, FOSB, GHR, IL6, PTGS2, ZFP36]
GO:0040014	regulation of multicellular organism growth	GO_BiologicalProcess-EBI-UniProt-GOA-ACAP-ARAP_25.05.2022_00h00	[3, 4, 5]	Group00	4.16667	3	[ADRB2, CDK4, GHR]
GO:0051897	positive regulation of protein kinase B signaling	GO_BiologicalProcess-EBI-UniProt-GOA-ACAP-ARAP_25.05.2022_00h00	[5, 6, 7, 8]	Group07	4.16667	5	[F3, HBEGF, LEP, MYOC, THBS1]
GO:1905954	positive regulation of lipid localization	GO_BiologicalProcess-EBI-UniProt-GOA-ACAP-ARAP_25.05.2022_00h00	[2, 3, 4, 5]	Group09	4.16667	5	[ADIPOQ, CAV1, NFKBIA, PPARG, S100A8]
GO:1905954	positive regulation of lipid localization	GO_BiologicalProcess-EBI-UniProt-GOA-ACAP-ARAP_25.05.2022_00h00	[2, 3, 4, 5]	Group11	4.16667	5	[ADIPOQ, CAV1, NFKBIA, PPARG, S100A8]
GO:0050922	negative regulation of chemotaxis	GO_BiologicalProcess-EBI-UniProt-GOA-ACAP-ARAP_25.05.2022_00h00	[3, 4, 5, 6]	Group11	4.16667	3	[CCL2, S100A8, THBS1]
GO:1905954	positive regulation of lipid localization	GO_BiologicalProcess-EBI-UniProt-GOA-ACAP-ARAP_25.05.2022_00h00	[2, 3, 4, 5]	Group12	4.16667	5	[ADIPOQ, CAV1, NFKBIA, PPARG, S100A8]
GO:0070555	response to interleukin-1	GO_BiologicalProcess-EBI-UniProt-GOA-ACAP-ARAP_25.05.2022_00h00	[5]	Group18	4.16667	6	[CCL2, CXCL8, EGR1, GHR, IL6, SELE]
GO:0071901	negative regulation of protein serine/threonine kinase activity	GO_BiologicalProcess-EBI-UniProt-GOA-ACAP-ARAP_25.05.2022_00h00	[8, 9, 10, 11]	Group19	4.16667	5	[ADIPOQ, CAV1, CDKN1A, PPARG, PTEN]
GO:0070555	response to interleukin-1	GO_BiologicalProcess-EBI-UniProt-GOA-ACAP-ARAP_25.05.2022_00h00	[5]	Group21	4.16667	6	[CCL2, CXCL8, EGR1, GHR, IL6, SELE]
GO:0070555	response to interleukin-1	GO_BiologicalProcess-EBI-UniProt-GOA-ACAP-ARAP_25.05.2022_00h00	[5]	Group22	4.16667	6	[CCL2, CXCL8, EGR1, GHR, IL6, SELE]
GO:0071901	negative regulation of protein serine/threonine kinase activity	GO_BiologicalProcess-EBI-UniProt-GOA-ACAP-ARAP_25.05.2022_00h00	[8, 9, 10, 11]	Group25	4.16667	5	[ADIPOQ, CAV1, CDKN1A, PPARG, PTEN]
GO:1905954	positive regulation of lipid localization	GO_BiologicalProcess-EBI-UniProt-GOA-ACAP-ARAP_25.05.2022_00h00	[2, 3, 4, 5]	Group29	4.16667	5	[ADIPOQ, CAV1, NFKBIA, PPARG, S100A8]
GO:0090109	regulation of cell-substrate junction assembly	GO_BiologicalProcess-EBI-UniProt-GOA-ACAP-ARAP_25.05.2022_00h00	[5, 6, 7]	Group30	4.16667	3	[MYOC, PTEN, THBS1]
GO:0051893	regulation of focal adhesion assembly	GO_BiologicalProcess-EBI-UniProt-GOA-ACAP-ARAP_25.05.2022_00h00	[6, 7, 8]	Group30	4.16667	3	[MYOC, PTEN, THBS1]
GO:1905954	positive regulation of lipid localization	GO_BiologicalProcess-EBI-UniProt-GOA-ACAP-ARAP_25.05.2022_00h00	[2, 3, 4, 5]	Group31	4.16667	5	[ADIPOQ, CAV1, NFKBIA, PPARG, S100A8]
GO:0071901	negative regulation of protein serine/threonine kinase activity	GO_BiologicalProcess-EBI-UniProt-GOA-ACAP-ARAP_25.05.2022_00h00	[8, 9, 10, 11]	Group31	4.16667	5	[ADIPOQ, CAV1, CDKN1A, PPARG, PTEN]
GO:0090109	regulation of cell-substrate junction assembly	GO_BiologicalProcess-EBI-UniProt-GOA-ACAP-ARAP_25.05.2022_00h00	[5, 6, 7]	Group33	4.16667	3	[MYOC, PTEN, THBS1]
GO:0051897	positive regulation of protein kinase B signaling	GO_BiologicalProcess-EBI-UniProt-GOA-ACAP-ARAP_25.05.2022_00h00	[5, 6, 7, 8]	Group33	4.16667	5	[F3, HBEGF, LEP, MYOC, THBS1]
GO:0051893	regulation of focal adhesion assembly	GO_BiologicalProcess-EBI-UniProt-GOA-ACAP-ARAP_25.05.2022_00h00	[6, 7, 8]	Group33	4.16667	3	[MYOC, PTEN, THBS1]
GO:0090109	regulation of cell-substrate junction assembly	GO_BiologicalProcess-EBI-UniProt-GOA-ACAP-ARAP_25.05.2022_00h00	[5, 6, 7]	Group35	4.16667	3	[MYOC, PTEN, THBS1]
GO:0051897	positive regulation of protein kinase B signaling	GO_BiologicalProcess-EBI-UniProt-GOA-ACAP-ARAP_25.05.2022_00h00	[5, 6, 7, 8]	Group35	4.16667	5	[F3, HBEGF, LEP, MYOC, THBS1]
GO:0051893	regulation of focal adhesion assembly	GO_BiologicalProcess-EBI-UniProt-GOA-ACAP-ARAP_25.05.2022_00h00	[6, 7, 8]	Group35	4.16667	3	[MYOC, PTEN, THBS1]
GO:0071901	negative regulation of protein serine/threonine kinase activity	GO_BiologicalProcess-EBI-UniProt-GOA-ACAP-ARAP_25.05.2022_00h00	[8, 9, 10, 11]	Group35	4.16667	5	[ADIPOQ, CAV1, CDKN1A, PPARG, PTEN]
GO:0071901	negative regulation of protein serine/threonine kinase activity	GO_BiologicalProcess-EBI-UniProt-GOA-ACAP-ARAP_25.05.2022_00h00	[8, 9, 10, 11]	Group36	4.16667	5	[ADIPOQ, CAV1, CDKN1A, PPARG, PTEN]
GO:0051897	positive regulation of protein kinase B signaling	GO_BiologicalProcess-EBI-UniProt-GOA-ACAP-ARAP_25.05.2022_00h00	[5, 6, 7, 8]	Group37	4.16667	5	[F3, HBEGF, LEP, MYOC, THBS1]
GO:1905954	positive regulation of lipid localization	GO_BiologicalProcess-EBI-UniProt-GOA-ACAP-ARAP_25.05.2022_00h00	[2, 3, 4, 5]	Group48	4.16667	5	[ADIPOQ, CAV1, NFKBIA, PPARG, S100A8]
GO:0050922	negative regulation of chemotaxis	GO_BiologicalProcess-EBI-UniProt-GOA-ACAP-ARAP_25.05.2022_00h00	[3, 4, 5, 6]	Group48	4.16667	3	[CCL2, S100A8, THBS1]
GO:0070555	response to interleukin-1	GO_BiologicalProcess-EBI-UniProt-GOA-ACAP-ARAP_25.05.2022_00h00	[5]	Group48	4.16667	6	[CCL2, CXCL8, EGR1, GHR, IL6, SELE]
GO:0090109	regulation of cell-substrate junction assembly	GO_BiologicalProcess-EBI-UniProt-GOA-ACAP-ARAP_25.05.2022_00h00	[5, 6, 7]	Group48	4.16667	3	[MYOC, PTEN, THBS1]
GO:0051384	response to glucocorticoid	GO_BiologicalProcess-EBI-UniProt-GOA-ACAP-ARAP_25.05.2022_00h00	[6, 7]	Group48	4.16667	7	[ADIPOQ, ADM, FOSB, GHR, IL6, PTGS2, ZFP36]
GO:0051897	positive regulation of protein kinase B signaling	GO_BiologicalProcess-EBI-UniProt-GOA-ACAP-ARAP_25.05.2022_00h00	[5, 6, 7, 8]	Group48	4.16667	5	[F3, HBEGF, LEP, MYOC, THBS1]
GO:0051893	regulation of focal adhesion assembly	GO_BiologicalProcess-EBI-UniProt-GOA-ACAP-ARAP_25.05.2022_00h00	[6, 7, 8]	Group48	4.16667	3	[MYOC, PTEN, THBS1]
GO:0071901	negative regulation of protein serine/threonine kinase activity	GO_BiologicalProcess-EBI-UniProt-GOA-ACAP-ARAP_25.05.2022_00h00	[8, 9, 10, 11]	Group48	4.16667	5	[ADIPOQ, CAV1, CDKN1A, PPARG, PTEN]
GO:0071774	response to fibroblast growth factor	GO_BiologicalProcess-EBI-UniProt-GOA-ACAP-ARAP_25.05.2022_00h00	[3, 5]	Group18	4.13223	5	[CCL2, COL1A1, CXCL8, THBS1, ZFP36]
GO:0071774	response to fibroblast growth factor	GO_BiologicalProcess-EBI-UniProt-GOA-ACAP-ARAP_25.05.2022_00h00	[3, 5]	Group35	4.13223	5	[CCL2, COL1A1, CXCL8, THBS1, ZFP36]
GO:0071774	response to fibroblast growth factor	GO_BiologicalProcess-EBI-UniProt-GOA-ACAP-ARAP_25.05.2022_00h00	[3, 5]	Group48	4.13223	5	[CCL2, COL1A1, CXCL8, THBS1, ZFP36]
GO:0043535	regulation of blood vessel endothelial cell migration	GO_BiologicalProcess-EBI-UniProt-GOA-ACAP-ARAP_25.05.2022_00h00	[5, 6, 7, 8]	Group42	4.12371	4	[KLF4, PPARG, PTGS2, THBS1]
GO:0043535	regulation of blood vessel endothelial cell migration	GO_BiologicalProcess-EBI-UniProt-GOA-ACAP-ARAP_25.05.2022_00h00	[5, 6, 7, 8]	Group43	4.12371	4	[KLF4, PPARG, PTGS2, THBS1]
GO:0043535	regulation of blood vessel endothelial cell migration	GO_BiologicalProcess-EBI-UniProt-GOA-ACAP-ARAP_25.05.2022_00h00	[5, 6, 7, 8]	Group44	4.12371	4	[KLF4, PPARG, PTGS2, THBS1]
GO:0043535	regulation of blood vessel endothelial cell migration	GO_BiologicalProcess-EBI-UniProt-GOA-ACAP-ARAP_25.05.2022_00h00	[5, 6, 7, 8]	Group45	4.12371	4	[KLF4, PPARG, PTGS2, THBS1]
GO:0043535	regulation of blood vessel endothelial cell migration	GO_BiologicalProcess-EBI-UniProt-GOA-ACAP-ARAP_25.05.2022_00h00	[5, 6, 7, 8]	Group47	4.12371	4	[KLF4, PPARG, PTGS2, THBS1]
GO:0043535	regulation of blood vessel endothelial cell migration	GO_BiologicalProcess-EBI-UniProt-GOA-ACAP-ARAP_25.05.2022_00h00	[5, 6, 7, 8]	Group48	4.12371	4	[KLF4, PPARG, PTGS2, THBS1]
GO:0032922	circadian regulation of gene expression	GO_BiologicalProcess-EBI-UniProt-GOA-ACAP-ARAP_25.05.2022_00h00	[2, 3, 5, 6]	Group02	4.10959	3	[EGR1, ID1, NAMPT]
GO:0031093	platelet alpha granule lumen	GO_CellularComponent-EBI-UniProt-GOA-ACAP-ARAP_25.05.2022_00h00	[5, 6, 7, 8, 9, 10]	Group13	4.10959	3	[FN1, IL6, THBS1]
GO:0042379	chemokine receptor binding	GO_MolecularFunction-EBI-UniProt-GOA-ACAP-ARAP_25.05.2022_00h00	[5]	Group17	4.10959	3	[CCL2, CXCL14, CXCL8]
GO:0042379	chemokine receptor binding	GO_MolecularFunction-EBI-UniProt-GOA-ACAP-ARAP_25.05.2022_00h00	[5]	Group18	4.10959	3	[CCL2, CXCL14, CXCL8]
GO:0042379	chemokine receptor binding	GO_MolecularFunction-EBI-UniProt-GOA-ACAP-ARAP_25.05.2022_00h00	[5]	Group21	4.10959	3	[CCL2, CXCL14, CXCL8]
GO:0031093	platelet alpha granule lumen	GO_CellularComponent-EBI-UniProt-GOA-ACAP-ARAP_25.05.2022_00h00	[5, 6, 7, 8, 9, 10]	Group26	4.10959	3	[FN1, IL6, THBS1]
GO:0031093	platelet alpha granule lumen	GO_CellularComponent-EBI-UniProt-GOA-ACAP-ARAP_25.05.2022_00h00	[5, 6, 7, 8, 9, 10]	Group30	4.10959	3	[FN1, IL6, THBS1]
GO:0045600	positive regulation of fat cell differentiation	GO_BiologicalProcess-EBI-UniProt-GOA-ACAP-ARAP_25.05.2022_00h00	[4, 5, 6]	Group43	4.10959	3	[PPARG, PTGS2, ZFP36]
GO:0031093	platelet alpha granule lumen	GO_CellularComponent-EBI-UniProt-GOA-ACAP-ARAP_25.05.2022_00h00	[5, 6, 7, 8, 9, 10]	Group44	4.10959	3	[FN1, IL6, THBS1]
GO:0045600	positive regulation of fat cell differentiation	GO_BiologicalProcess-EBI-UniProt-GOA-ACAP-ARAP_25.05.2022_00h00	[4, 5, 6]	Group47	4.10959	3	[PPARG, PTGS2, ZFP36]
GO:0042379	chemokine receptor binding	GO_MolecularFunction-EBI-UniProt-GOA-ACAP-ARAP_25.05.2022_00h00	[5]	Group48	4.10959	3	[CCL2, CXCL14, CXCL8]
GO:0045600	positive regulation of fat cell differentiation	GO_BiologicalProcess-EBI-UniProt-GOA-ACAP-ARAP_25.05.2022_00h00	[4, 5, 6]	Group48	4.10959	3	[PPARG, PTGS2, ZFP36]
GO:0031093	platelet alpha granule lumen	GO_CellularComponent-EBI-UniProt-GOA-ACAP-ARAP_25.05.2022_00h00	[5, 6, 7, 8, 9, 10]	Group48	4.10959	3	[FN1, IL6, THBS1]
GO:0071453	cellular response to oxygen levels	GO_BiologicalProcess-EBI-UniProt-GOA-ACAP-ARAP_25.05.2022_00h00	[4]	Group19	4.04624	7	[CAV1, EGR1, FASN, MDM2, PPARG, PTEN, PTGS2]
GO:0071453	cellular response to oxygen levels	GO_BiologicalProcess-EBI-UniProt-GOA-ACAP-ARAP_25.05.2022_00h00	[4]	Group48	4.04624	7	[CAV1, EGR1, FASN, MDM2, PPARG, PTEN, PTGS2]
GO:0120254	olefinic compound metabolic process	GO_BiologicalProcess-EBI-UniProt-GOA-ACAP-ARAP_25.05.2022_00h00	[3]	Group27	4.02299	7	[ADM, EGR1, GPX4, LIPE, PNPLA2, PTGS2, RBP4]
GO:0045334	clathrin-coated endocytic vesicle	GO_CellularComponent-EBI-UniProt-GOA-ACAP-ARAP_25.05.2022_00h00	[5, 6, 7, 8, 9]	Group07	4	4	[ADRB2, F3, HBEGF, TF]
GO:0002548	monocyte chemotaxis	GO_BiologicalProcess-EBI-UniProt-GOA-ACAP-ARAP_25.05.2022_00h00	[4, 6, 7]	Group21	4	3	[CCL2, IL6, S100A12]
GO:0071230	cellular response to amino acid stimulus	GO_BiologicalProcess-EBI-UniProt-GOA-ACAP-ARAP_25.05.2022_00h00	[5, 6]	Group28	4	3	[COL1A1, COL1A2, COL3A1]
GO:0045334	clathrin-coated endocytic vesicle	GO_CellularComponent-EBI-UniProt-GOA-ACAP-ARAP_25.05.2022_00h00	[5, 6, 7, 8, 9]	Group33	4	4	[ADRB2, F3, HBEGF, TF]
GO:0071887	leukocyte apoptotic process	GO_BiologicalProcess-EBI-UniProt-GOA-ACAP-ARAP_25.05.2022_00h00	[5]	Group36	4	5	[FASN, IL6, IRS2, PTEN, S100A8]
GO:0043534	blood vessel endothelial cell migration	GO_BiologicalProcess-EBI-UniProt-GOA-ACAP-ARAP_25.05.2022_00h00	[6, 7]	Group42	4	5	[ID1, KLF4, PPARG, PTGS2, THBS1]
GO:0043534	blood vessel endothelial cell migration	GO_BiologicalProcess-EBI-UniProt-GOA-ACAP-ARAP_25.05.2022_00h00	[6, 7]	Group44	4	5	[ID1, KLF4, PPARG, PTGS2, THBS1]
GO:0043534	blood vessel endothelial cell migration	GO_BiologicalProcess-EBI-UniProt-GOA-ACAP-ARAP_25.05.2022_00h00	[6, 7]	Group45	4	5	[ID1, KLF4, PPARG, PTGS2, THBS1]
GO:0043534	blood vessel endothelial cell migration	GO_BiologicalProcess-EBI-UniProt-GOA-ACAP-ARAP_25.05.2022_00h00	[6, 7]	Group47	4	5	[ID1, KLF4, PPARG, PTGS2, THBS1]
GO:0071887	leukocyte apoptotic process	GO_BiologicalProcess-EBI-UniProt-GOA-ACAP-ARAP_25.05.2022_00h00	[5]	Group48	4	5	[FASN, IL6, IRS2, PTEN, S100A8]
GO:0002548	monocyte chemotaxis	GO_BiologicalProcess-EBI-UniProt-GOA-ACAP-ARAP_25.05.2022_00h00	[4, 6, 7]	Group48	4	3	[CCL2, IL6, S100A12]
GO:0043534	blood vessel endothelial cell migration	GO_BiologicalProcess-EBI-UniProt-GOA-ACAP-ARAP_25.05.2022_00h00	[6, 7]	Group48	4	5	[ID1, KLF4, PPARG, PTGS2, THBS1]
GO:0045334	clathrin-coated endocytic vesicle	GO_CellularComponent-EBI-UniProt-GOA-ACAP-ARAP_25.05.2022_00h00	[5, 6, 7, 8, 9]	Group48	4	4	[ADRB2, F3, HBEGF, TF]

## Sheet: ClueGO results for Module 2
Table S2. Results of ClueGO analysis of the top three modules.
ID	Term	Ontology Source	GOLevels	GOGroups	% Associated Genes	Nr. Genes	Associated Genes Found
GO:0071455	cellular response to hyperoxia	GO_BiologicalProcess-EBI-UniProt-GOA-ACAP-ARAP_25.05.2022_00h00	[4, 5, 6]	Group07	42.8571	3	[CAV1, FASN, PPARG]
GO:0071455	cellular response to hyperoxia	GO_BiologicalProcess-EBI-UniProt-GOA-ACAP-ARAP_25.05.2022_00h00	[4, 5, 6]	Group09	42.8571	3	[CAV1, FASN, PPARG]
GO:0033197	response to vitamin E	GO_BiologicalProcess-EBI-UniProt-GOA-ACAP-ARAP_25.05.2022_00h00	[4, 5, 7]	Group07	30.7692	4	[CAT, COL1A1, LEP, PPARG]
GO:0033197	response to vitamin E	GO_BiologicalProcess-EBI-UniProt-GOA-ACAP-ARAP_25.05.2022_00h00	[4, 5, 7]	Group08	30.7692	4	[CAT, COL1A1, LEP, PPARG]
GO:0036295	cellular response to increased oxygen levels	GO_BiologicalProcess-EBI-UniProt-GOA-ACAP-ARAP_25.05.2022_00h00	[5]	Group07	21.4286	3	[CAV1, FASN, PPARG]
GO:0036295	cellular response to increased oxygen levels	GO_BiologicalProcess-EBI-UniProt-GOA-ACAP-ARAP_25.05.2022_00h00	[5]	Group09	21.4286	3	[CAV1, FASN, PPARG]
GO:0055093	response to hyperoxia	GO_BiologicalProcess-EBI-UniProt-GOA-ACAP-ARAP_25.05.2022_00h00	[3, 5]	Group07	17.8571	5	[CAT, CAV1, COL1A1, FASN, PPARG]
GO:0055093	response to hyperoxia	GO_BiologicalProcess-EBI-UniProt-GOA-ACAP-ARAP_25.05.2022_00h00	[3, 5]	Group08	17.8571	5	[CAT, CAV1, COL1A1, FASN, PPARG]
GO:0055093	response to hyperoxia	GO_BiologicalProcess-EBI-UniProt-GOA-ACAP-ARAP_25.05.2022_00h00	[3, 5]	Group09	17.8571	5	[CAT, CAV1, COL1A1, FASN, PPARG]
GO:0036296	response to increased oxygen levels	GO_BiologicalProcess-EBI-UniProt-GOA-ACAP-ARAP_25.05.2022_00h00	[4]	Group07	14.2857	5	[CAT, CAV1, COL1A1, FASN, PPARG]
GO:0036296	response to increased oxygen levels	GO_BiologicalProcess-EBI-UniProt-GOA-ACAP-ARAP_25.05.2022_00h00	[4]	Group08	14.2857	5	[CAT, CAV1, COL1A1, FASN, PPARG]
GO:0036296	response to increased oxygen levels	GO_BiologicalProcess-EBI-UniProt-GOA-ACAP-ARAP_25.05.2022_00h00	[4]	Group09	14.2857	5	[CAT, CAV1, COL1A1, FASN, PPARG]
GO:0010888	negative regulation of lipid storage	GO_BiologicalProcess-EBI-UniProt-GOA-ACAP-ARAP_25.05.2022_00h00	[3, 4, 5, 6]	Group08	13.0435	3	[LEP, PNPLA2, PPARG]
GO:0010888	negative regulation of lipid storage	GO_BiologicalProcess-EBI-UniProt-GOA-ACAP-ARAP_25.05.2022_00h00	[3, 4, 5, 6]	Group09	13.0435	3	[LEP, PNPLA2, PPARG]
GO:1904706	negative regulation of vascular associated smooth muscle cell proliferation	GO_BiologicalProcess-EBI-UniProt-GOA-ACAP-ARAP_25.05.2022_00h00	[5, 6, 7]	Group09	11.5385	3	[ADIPOQ, PPARG, PTEN]
GO:0010875	positive regulation of cholesterol efflux	GO_BiologicalProcess-EBI-UniProt-GOA-ACAP-ARAP_25.05.2022_00h00	[6, 7, 8, 9, 10]	Group07	11.1111	3	[ADIPOQ, CAV1, PPARG]
GO:0010875	positive regulation of cholesterol efflux	GO_BiologicalProcess-EBI-UniProt-GOA-ACAP-ARAP_25.05.2022_00h00	[6, 7, 8, 9, 10]	Group09	11.1111	3	[ADIPOQ, CAV1, PPARG]
GO:0005041	low-density lipoprotein particle receptor activity	GO_BiologicalProcess-EBI-UniProt-GOA-ACAP-ARAP_25.05.2022_00h00	[8]	Group09	10.3448	3	[ADIPOQ, CD36, PPARG]
GO:0030228	lipoprotein particle receptor activity	GO_BiologicalProcess-EBI-UniProt-GOA-ACAP-ARAP_25.05.2022_00h00	[7]	Group09	9.375	3	[ADIPOQ, CD36, PPARG]
GO:0010883	regulation of lipid storage	GO_BiologicalProcess-EBI-UniProt-GOA-ACAP-ARAP_25.05.2022_00h00	[3, 4, 5]	Group08	9.25926	5	[ACACB, CD36, LEP, PNPLA2, PPARG]
GO:0010883	regulation of lipid storage	GO_BiologicalProcess-EBI-UniProt-GOA-ACAP-ARAP_25.05.2022_00h00	[3, 4, 5]	Group09	9.25926	5	[ACACB, CD36, LEP, PNPLA2, PPARG]
GO:0071295	cellular response to vitamin	GO_BiologicalProcess-EBI-UniProt-GOA-ACAP-ARAP_25.05.2022_00h00	[5, 6, 7]	Group07	8.82353	3	[COL1A1, LEP, PPARG]
GO:0071295	cellular response to vitamin	GO_BiologicalProcess-EBI-UniProt-GOA-ACAP-ARAP_25.05.2022_00h00	[5, 6, 7]	Group08	8.82353	3	[COL1A1, LEP, PPARG]
GO:0071295	cellular response to vitamin	GO_BiologicalProcess-EBI-UniProt-GOA-ACAP-ARAP_25.05.2022_00h00	[5, 6, 7]	Group09	8.82353	3	[COL1A1, LEP, PPARG]
GO:0070542	response to fatty acid	GO_BiologicalProcess-EBI-UniProt-GOA-ACAP-ARAP_25.05.2022_00h00	[4, 5]	Group02	8.57143	6	[ACSL1, ADIPOQ, CAT, CD36, CDK4, SCD]
GO:0010743	regulation of macrophage derived foam cell differentiation	GO_BiologicalProcess-EBI-UniProt-GOA-ACAP-ARAP_25.05.2022_00h00	[4, 5, 6]	Group09	8.57143	3	[ADIPOQ, CD36, PPARG]
GO:0120162	positive regulation of cold-induced thermogenesis	GO_BiologicalProcess-EBI-UniProt-GOA-ACAP-ARAP_25.05.2022_00h00	[3, 4, 5, 6, 7, 8]	Group09	8.33333	9	[ACSL1, ADIPOQ, CAV1, CD36, FABP4, G0S2, HADH, LEP, SCD]
GO:0010874	regulation of cholesterol efflux	GO_BiologicalProcess-EBI-UniProt-GOA-ACAP-ARAP_25.05.2022_00h00	[7, 8, 9]	Group07	7.89474	3	[ADIPOQ, CAV1, PPARG]
GO:0010874	regulation of cholesterol efflux	GO_BiologicalProcess-EBI-UniProt-GOA-ACAP-ARAP_25.05.2022_00h00	[7, 8, 9]	Group09	7.89474	3	[ADIPOQ, CAV1, PPARG]
GO:0032373	positive regulation of sterol transport	GO_BiologicalProcess-EBI-UniProt-GOA-ACAP-ARAP_25.05.2022_00h00	[4, 5, 6, 7, 8]	Group07	7.31707	3	[ADIPOQ, CAV1, PPARG]
GO:0032376	positive regulation of cholesterol transport	GO_BiologicalProcess-EBI-UniProt-GOA-ACAP-ARAP_25.05.2022_00h00	[5, 6, 7, 8, 9]	Group07	7.31707	3	[ADIPOQ, CAV1, PPARG]
GO:0010742	macrophage derived foam cell differentiation	GO_BiologicalProcess-EBI-UniProt-GOA-ACAP-ARAP_25.05.2022_00h00	[5]	Group09	7.31707	3	[ADIPOQ, CD36, PPARG]
GO:0032373	positive regulation of sterol transport	GO_BiologicalProcess-EBI-UniProt-GOA-ACAP-ARAP_25.05.2022_00h00	[4, 5, 6, 7, 8]	Group09	7.31707	3	[ADIPOQ, CAV1, PPARG]
GO:0032376	positive regulation of cholesterol transport	GO_BiologicalProcess-EBI-UniProt-GOA-ACAP-ARAP_25.05.2022_00h00	[5, 6, 7, 8, 9]	Group09	7.31707	3	[ADIPOQ, CAV1, PPARG]
GO:0060612	adipose tissue development	GO_BiologicalProcess-EBI-UniProt-GOA-ACAP-ARAP_25.05.2022_00h00	[4, 5]	Group08	7.14286	4	[CDK4, LEP, NAMPT, PPARG]
GO:0090077	foam cell differentiation	GO_BiologicalProcess-EBI-UniProt-GOA-ACAP-ARAP_25.05.2022_00h00	[4]	Group09	7.14286	3	[ADIPOQ, CD36, PPARG]
GO:0019915	lipid storage	GO_BiologicalProcess-EBI-UniProt-GOA-ACAP-ARAP_25.05.2022_00h00	[3, 4]	Group08	6.81818	6	[ACACB, CAV1, CD36, LEP, PNPLA2, PPARG]
GO:0019915	lipid storage	GO_BiologicalProcess-EBI-UniProt-GOA-ACAP-ARAP_25.05.2022_00h00	[3, 4]	Group09	6.81818	6	[ACACB, CAV1, CD36, LEP, PNPLA2, PPARG]
GO:0031670	cellular response to nutrient	GO_BiologicalProcess-EBI-UniProt-GOA-ACAP-ARAP_25.05.2022_00h00	[4, 5, 6]	Group07	6.38298	3	[COL1A1, LEP, PPARG]
GO:0031670	cellular response to nutrient	GO_BiologicalProcess-EBI-UniProt-GOA-ACAP-ARAP_25.05.2022_00h00	[4, 5, 6]	Group08	6.38298	3	[COL1A1, LEP, PPARG]
GO:0031670	cellular response to nutrient	GO_BiologicalProcess-EBI-UniProt-GOA-ACAP-ARAP_25.05.2022_00h00	[4, 5, 6]	Group09	6.38298	3	[COL1A1, LEP, PPARG]
GO:1905953	negative regulation of lipid localization	GO_BiologicalProcess-EBI-UniProt-GOA-ACAP-ARAP_25.05.2022_00h00	[2, 3, 4, 5]	Group08	6.25	3	[LEP, PNPLA2, PPARG]
GO:1905953	negative regulation of lipid localization	GO_BiologicalProcess-EBI-UniProt-GOA-ACAP-ARAP_25.05.2022_00h00	[2, 3, 4, 5]	Group09	6.25	3	[LEP, PNPLA2, PPARG]
GO:0035384	thioester biosynthetic process	GO_BiologicalProcess-EBI-UniProt-GOA-ACAP-ARAP_25.05.2022_00h00	[4, 5]	Group05	6	3	[ACACB, ACSL1, HACD2]
GO:0071616	acyl-CoA biosynthetic process	GO_BiologicalProcess-EBI-UniProt-GOA-ACAP-ARAP_25.05.2022_00h00	[5, 6, 7, 8, 9, 10, 11]	Group05	6	3	[ACACB, ACSL1, HACD2]
GO:0050994	regulation of lipid catabolic process	GO_BiologicalProcess-EBI-UniProt-GOA-ACAP-ARAP_25.05.2022_00h00	[4, 5, 6]	Group00	5.97015	4	[ACACB, CDK4, PDE3B, PNPLA2]
GO:0032371	regulation of sterol transport	GO_BiologicalProcess-EBI-UniProt-GOA-ACAP-ARAP_25.05.2022_00h00	[5, 6, 7]	Group06	5.7971	4	[ADIPOQ, CAV1, LEP, PPARG]
GO:0032374	regulation of cholesterol transport	GO_BiologicalProcess-EBI-UniProt-GOA-ACAP-ARAP_25.05.2022_00h00	[6, 7, 8]	Group06	5.7971	4	[ADIPOQ, CAV1, LEP, PPARG]
GO:0032371	regulation of sterol transport	GO_BiologicalProcess-EBI-UniProt-GOA-ACAP-ARAP_25.05.2022_00h00	[5, 6, 7]	Group08	5.7971	4	[ADIPOQ, CAV1, LEP, PPARG]
GO:0032374	regulation of cholesterol transport	GO_BiologicalProcess-EBI-UniProt-GOA-ACAP-ARAP_25.05.2022_00h00	[6, 7, 8]	Group08	5.7971	4	[ADIPOQ, CAV1, LEP, PPARG]
GO:0032371	regulation of sterol transport	GO_BiologicalProcess-EBI-UniProt-GOA-ACAP-ARAP_25.05.2022_00h00	[5, 6, 7]	Group09	5.7971	4	[ADIPOQ, CAV1, LEP, PPARG]
GO:0032374	regulation of cholesterol transport	GO_BiologicalProcess-EBI-UniProt-GOA-ACAP-ARAP_25.05.2022_00h00	[6, 7, 8]	Group09	5.7971	4	[ADIPOQ, CAV1, LEP, PPARG]
GO:0106106	cold-induced thermogenesis	GO_BiologicalProcess-EBI-UniProt-GOA-ACAP-ARAP_25.05.2022_00h00	[3, 4, 6]	Group09	5.66038	9	[ACSL1, ADIPOQ, CAV1, CD36, FABP4, G0S2, HADH, LEP, SCD]
GO:0120161	regulation of cold-induced thermogenesis	GO_BiologicalProcess-EBI-UniProt-GOA-ACAP-ARAP_25.05.2022_00h00	[3, 4, 5, 7]	Group09	5.66038	9	[ACSL1, ADIPOQ, CAV1, CD36, FABP4, G0S2, HADH, LEP, SCD]
GO:0005811	lipid droplet	GO_CellularComponent-EBI-UniProt-GOA-ACAP-ARAP_25.05.2022_00h00	[5]	Group04	5.60748	6	[CAV1, FABP4, G0S2, LIPE, PLIN1, PNPLA2]
GO:2001238	positive regulation of extrinsic apoptotic signaling pathway	GO_BiologicalProcess-EBI-UniProt-GOA-ACAP-ARAP_25.05.2022_00h00	[5, 6, 7, 8, 9]	Group03	5.55556	3	[CAV1, G0S2, PTEN]
GO:0015909	long-chain fatty acid transport	GO_BiologicalProcess-EBI-UniProt-GOA-ACAP-ARAP_25.05.2022_00h00	[6, 7]	Group09	5.40541	4	[ACSL1, CD36, FABP4, PPARG]
GO:0050873	brown fat cell differentiation	GO_BiologicalProcess-EBI-UniProt-GOA-ACAP-ARAP_25.05.2022_00h00	[5]	Group06	5.26316	3	[ADIPOQ, FABP4, LEP]
GO:0050873	brown fat cell differentiation	GO_BiologicalProcess-EBI-UniProt-GOA-ACAP-ARAP_25.05.2022_00h00	[5]	Group09	5.26316	3	[ADIPOQ, FABP4, LEP]
GO:0033344	cholesterol efflux	GO_BiologicalProcess-EBI-UniProt-GOA-ACAP-ARAP_25.05.2022_00h00	[7, 8]	Group07	5.17241	3	[ADIPOQ, CAV1, PPARG]
GO:0048662	negative regulation of smooth muscle cell proliferation	GO_BiologicalProcess-EBI-UniProt-GOA-ACAP-ARAP_25.05.2022_00h00	[4, 5, 6]	Group09	5.17241	3	[ADIPOQ, PPARG, PTEN]
GO:0033344	cholesterol efflux	GO_BiologicalProcess-EBI-UniProt-GOA-ACAP-ARAP_25.05.2022_00h00	[7, 8]	Group09	5.17241	3	[ADIPOQ, CAV1, PPARG]
GO:1905954	positive regulation of lipid localization	GO_BiologicalProcess-EBI-UniProt-GOA-ACAP-ARAP_25.05.2022_00h00	[2, 3, 4, 5]	Group09	5	6	[ACACB, ACSL1, ADIPOQ, CAV1, CD36, PPARG]
GO:0042572	retinol metabolic process	GO_BiologicalProcess-EBI-UniProt-GOA-ACAP-ARAP_25.05.2022_00h00	[4, 5, 6, 8, 9]	Group04	4.91803	3	[LIPE, PNPLA2, RBP4]
GO:0006635	fatty acid beta-oxidation	GO_BiologicalProcess-EBI-UniProt-GOA-ACAP-ARAP_25.05.2022_00h00	[6, 7, 8, 9]	Group06	4.81928	4	[ACACB, ADIPOQ, HADH, LEP]
GO:0006635	fatty acid beta-oxidation	GO_BiologicalProcess-EBI-UniProt-GOA-ACAP-ARAP_25.05.2022_00h00	[6, 7, 8, 9]	Group09	4.81928	4	[ACACB, ADIPOQ, HADH, LEP]
GO:0043407	negative regulation of MAP kinase activity	GO_BiologicalProcess-EBI-UniProt-GOA-ACAP-ARAP_25.05.2022_00h00	[6, 7, 8, 9, 10, 11, 12]	Group07	4.7619	3	[ADIPOQ, CAV1, PPARG]
GO:1904705	regulation of vascular associated smooth muscle cell proliferation	GO_BiologicalProcess-EBI-UniProt-GOA-ACAP-ARAP_25.05.2022_00h00	[5, 6]	Group09	4.7619	3	[ADIPOQ, PPARG, PTEN]
GO:0043407	negative regulation of MAP kinase activity	GO_BiologicalProcess-EBI-UniProt-GOA-ACAP-ARAP_25.05.2022_00h00	[6, 7, 8, 9, 10, 11, 12]	Group09	4.7619	3	[ADIPOQ, CAV1, PPARG]
GO:0001659	temperature homeostasis	GO_BiologicalProcess-EBI-UniProt-GOA-ACAP-ARAP_25.05.2022_00h00	[3, 5]	Group09	4.66321	9	[ACSL1, ADIPOQ, CAV1, CD36, FABP4, G0S2, HADH, LEP, SCD]
GO:0033866	nucleoside bisphosphate biosynthetic process	GO_BiologicalProcess-EBI-UniProt-GOA-ACAP-ARAP_25.05.2022_00h00	[6, 7, 8]	Group05	4.61538	3	[ACACB, ACSL1, HACD2]
GO:0034033	purine nucleoside bisphosphate biosynthetic process	GO_BiologicalProcess-EBI-UniProt-GOA-ACAP-ARAP_25.05.2022_00h00	[6, 7, 8, 9]	Group05	4.61538	3	[ACACB, ACSL1, HACD2]
GO:0034030	ribonucleoside bisphosphate biosynthetic process	GO_BiologicalProcess-EBI-UniProt-GOA-ACAP-ARAP_25.05.2022_00h00	[7, 8, 9]	Group05	4.61538	3	[ACACB, ACSL1, HACD2]
GO:1990874	vascular associated smooth muscle cell proliferation	GO_BiologicalProcess-EBI-UniProt-GOA-ACAP-ARAP_25.05.2022_00h00	[5]	Group09	4.61538	3	[ADIPOQ, PPARG, PTEN]
GO:0060420	regulation of heart growth	GO_BiologicalProcess-EBI-UniProt-GOA-ACAP-ARAP_25.05.2022_00h00	[4, 5, 6, 7, 8]	Group01	4.54545	3	[ACACB, PTEN, RBP4]
GO:0046888	negative regulation of hormone secretion	GO_BiologicalProcess-EBI-UniProt-GOA-ACAP-ARAP_25.05.2022_00h00	[3, 4, 5, 6, 7, 8, 9]	Group06	4.47761	3	[ADIPOQ, HADH, LEP]
GO:0046888	negative regulation of hormone secretion	GO_BiologicalProcess-EBI-UniProt-GOA-ACAP-ARAP_25.05.2022_00h00	[3, 4, 5, 6, 7, 8, 9]	Group09	4.47761	3	[ADIPOQ, HADH, LEP]
GO:0006641	triglyceride metabolic process	GO_BiologicalProcess-EBI-UniProt-GOA-ACAP-ARAP_25.05.2022_00h00	[6, 7]	Group04	4.46429	5	[ACSL1, CAT, CAV1, LIPE, PNPLA2]
GO:1905952	regulation of lipid localization	GO_BiologicalProcess-EBI-UniProt-GOA-ACAP-ARAP_25.05.2022_00h00	[3, 4]	Group08	4.44444	8	[ACACB, ACSL1, ADIPOQ, CAV1, CD36, LEP, PNPLA2, PPARG]
GO:1905952	regulation of lipid localization	GO_BiologicalProcess-EBI-UniProt-GOA-ACAP-ARAP_25.05.2022_00h00	[3, 4]	Group09	4.44444	8	[ACACB, ACSL1, ADIPOQ, CAV1, CD36, LEP, PNPLA2, PPARG]
GO:0030301	cholesterol transport	GO_BiologicalProcess-EBI-UniProt-GOA-ACAP-ARAP_25.05.2022_00h00	[6, 7]	Group06	4.42478	5	[ADIPOQ, CAV1, CD36, LEP, PPARG]
GO:0030301	cholesterol transport	GO_BiologicalProcess-EBI-UniProt-GOA-ACAP-ARAP_25.05.2022_00h00	[6, 7]	Group08	4.42478	5	[ADIPOQ, CAV1, CD36, LEP, PPARG]
GO:0030301	cholesterol transport	GO_BiologicalProcess-EBI-UniProt-GOA-ACAP-ARAP_25.05.2022_00h00	[6, 7]	Group09	4.42478	5	[ADIPOQ, CAV1, CD36, LEP, PPARG]
GO:0071300	cellular response to retinoic acid	GO_BiologicalProcess-EBI-UniProt-GOA-ACAP-ARAP_25.05.2022_00h00	[5, 6]	Group07	4.28571	3	[COL1A1, LEP, PPARG]
GO:0071300	cellular response to retinoic acid	GO_BiologicalProcess-EBI-UniProt-GOA-ACAP-ARAP_25.05.2022_00h00	[5, 6]	Group08	4.28571	3	[COL1A1, LEP, PPARG]
GO:0071300	cellular response to retinoic acid	GO_BiologicalProcess-EBI-UniProt-GOA-ACAP-ARAP_25.05.2022_00h00	[5, 6]	Group09	4.28571	3	[COL1A1, LEP, PPARG]
GO:0019395	fatty acid oxidation	GO_BiologicalProcess-EBI-UniProt-GOA-ACAP-ARAP_25.05.2022_00h00	[5, 6, 7, 8]	Group06	4.16667	5	[ACACB, ADIPOQ, HADH, LEP, PPARG]
GO:0019395	fatty acid oxidation	GO_BiologicalProcess-EBI-UniProt-GOA-ACAP-ARAP_25.05.2022_00h00	[5, 6, 7, 8]	Group08	4.16667	5	[ACACB, ADIPOQ, HADH, LEP, PPARG]
GO:0032370	positive regulation of lipid transport	GO_BiologicalProcess-EBI-UniProt-GOA-ACAP-ARAP_25.05.2022_00h00	[3, 4, 5, 6, 7]	Group09	4.16667	4	[ACSL1, ADIPOQ, CAV1, PPARG]
GO:0019395	fatty acid oxidation	GO_BiologicalProcess-EBI-UniProt-GOA-ACAP-ARAP_25.05.2022_00h00	[5, 6, 7, 8]	Group09	4.16667	5	[ACACB, ADIPOQ, HADH, LEP, PPARG]
GO:0006094	gluconeogenesis	GO_BiologicalProcess-EBI-UniProt-GOA-ACAP-ARAP_25.05.2022_00h00	[6, 7]	Group06	4.12371	4	[ADIPOQ, GPD1, LEP, RBP4]
GO:0019217	regulation of fatty acid metabolic process	GO_BiologicalProcess-EBI-UniProt-GOA-ACAP-ARAP_25.05.2022_00h00	[5, 6, 8]	Group09	4.12371	4	[ACACB, ADIPOQ, CAV1, PPARG]
GO:0019319	hexose biosynthetic process	GO_BiologicalProcess-EBI-UniProt-GOA-ACAP-ARAP_25.05.2022_00h00	[5, 6]	Group06	4	4	[ADIPOQ, GPD1, LEP, RBP4]

## Sheet: ClueGO results for Module 3
Table S2. Results of ClueGO analysis of the top three modules.
ID	Term	Ontology Source	GOLevels	GOGroups	% Associated Genes	Nr. Genes	Associated Genes Found
GO:1902807	negative regulation of cell cycle G1/S phase transition	GO_BiologicalProcess-EBI-UniProt-GOA-ACAP-ARAP_25.05.2022_00h00	[5, 6, 7, 8]	Group0	4.7619	4	[CDKN1A, FHL1, MDM2, PTEN]
GO:2000134	negative regulation of G1/S transition of mitotic cell cycle	GO_BiologicalProcess-EBI-UniProt-GOA-ACAP-ARAP_25.05.2022_00h00	[6, 7, 8, 9]	Group0	5.26316	4	[CDKN1A, FHL1, MDM2, PTEN]
GO:0048146	positive regulation of fibroblast proliferation	GO_BiologicalProcess-EBI-UniProt-GOA-ACAP-ARAP_25.05.2022_00h00	[4, 5, 6]	Group1	5.08475	3	[CCNA2, CDK4, CDKN1A]
GO:0016538	cyclin-dependent protein serine/threonine kinase regulator activity	GO_BiologicalProcess-EBI-UniProt-GOA-ACAP-ARAP_25.05.2022_00h00	[6, 7]	Group1	5.76923	3	[CCNA2, CDK4, CDKN1A]
GO:0000307	cyclin-dependent protein kinase holoenzyme complex	GO_CellularComponent-EBI-UniProt-GOA-ACAP-ARAP_25.05.2022_00h00	[7]	Group1	5.55556	3	[CCNA2, CDK4, CDKN1A]
