# Supplementary material for: Comprehensive Analysis of a Six-Gene Signature Predicting Survival and Immune Infiltration of Liposarcoma Patients and Deciphering Its Therapeutic Significance
Source: Int J Mol Sci. 2024 Jul 16;25(14):7792. doi: 10.3390/ijms25147792 (PMC11277418; doi:10.3390/ijms25147792)
Supplement: Supplementary file 1 [file ijms-25-07792-s001.zip › Supplementary Tables/Table S3.xlsx]

## Sheet: GSEA
Table S3. Gene set enrichment analysis between high and low risk group.
Terms enriched in high risk group
Name	Size	ES	NES	NOM p-val	FDR q-val
KEGG_CELL_CYCLE	114	0.710652	2.4653	0	0
KEGG_DNA_REPLICATION	34	0.80966	2.33388	0	0
KEGG_SPLICEOSOME	100	0.605396	2.0852	0	0
KEGG_MISMATCH_REPAIR	22	0.757722	1.95543	0	0.000848645
KEGG_OOCYTE_MEIOSIS	92	0.572792	1.94812	0	0.000780957
KEGG_HOMOLOGOUS_RECOMBINATION	25	0.712523	1.9078	0	0.00102691
KEGG_NUCLEOTIDE_EXCISION_REPAIR	42	0.622749	1.86076	0	0.00236835
KEGG_P53_SIGNALING_PATHWAY	60	0.586434	1.85462	0	0.00251369
KEGG_PYRIMIDINE_METABOLISM	76	0.536712	1.78884	0	0.00636274
KEGG_BASE_EXCISION_REPAIR	30	0.638721	1.74631	0.00575816	0.0102802
KEGG_UBIQUITIN_MEDIATED_PROTEOLYSIS	111	0.49631	1.7293	0	0.0118691
KEGG_PROGESTERONE_MEDIATED_OOCYTE_MATURATION	73	0.512684	1.67498	0.00561798	0.0195177
KEGG_RNA_DEGRADATION	44	0.546757	1.64076	0.00968992	0.025716
KEGG_BASAL_TRANSCRIPTION_FACTORS	30	0.5781	1.62698	0.015444	0.0269337
KEGG_O_GLYCAN_BIOSYNTHESIS	18	0.640247	1.59788	0.02	0.033467
KEGG_PROTEIN_EXPORT	18	0.633511	1.58332	0.0231214	0.0364536
KEGG_PROTEASOME	39	0.500721	1.47535	0.0471698	0.0872512
KEGG_BLADDER_CANCER	39	0.500393	1.46075	0.0371057	0.0922408
Terms enriched in low risk group
Name	Size	ES	NES	NOM p-val	FDR q-val
KEGG_PPAR_SIGNALING_PATHWAY	61	-0.780215	-2.5299	0	0
KEGG_FATTY_ACID_METABOLISM	38	-0.813916	-2.37529	0	0
KEGG_ADIPOCYTOKINE_SIGNALING_PATHWAY	61	-0.709646	-2.25462	0	0
KEGG_RETINOL_METABOLISM	38	-0.758876	-2.23026	0	0
KEGG_VALINE_LEUCINE_AND_ISOLEUCINE_DEGRADATION	40	-0.755308	-2.21496	0	0
KEGG_CITRATE_CYCLE_TCA_CYCLE	30	-0.771812	-2.17758	0	0
KEGG_PROPANOATE_METABOLISM	27	-0.803813	-2.1566	0	0
KEGG_METABOLISM_OF_XENOBIOTICS_BY_CYTOCHROME_P450	48	-0.706873	-2.15238	0	0
KEGG_DRUG_METABOLISM_CYTOCHROME_P450	53	-0.68884	-2.13416	0	0.000165945
KEGG_TRYPTOPHAN_METABOLISM	32	-0.753172	-2.10139	0	0.000149351
KEGG_PEROXISOME	69	-0.643516	-2.09446	0	0.000135773
KEGG_BUTANOATE_METABOLISM	32	-0.733082	-2.08814	0	0.000124459
KEGG_INSULIN_SIGNALING_PATHWAY	126	-0.574477	-2.03536	0	0.000213176
KEGG_BETA_ALANINE_METABOLISM	21	-0.780031	-2.01409	0	0.000197949
KEGG_TYROSINE_METABOLISM	37	-0.687799	-2.00509	0	0.000184752
KEGG_HISTIDINE_METABOLISM	23	-0.734971	-1.92225	0	0.00142251
KEGG_PYRUVATE_METABOLISM	33	-0.669905	-1.91094	0	0.00175664
KEGG_GLYCOLYSIS_GLUCONEOGENESIS	54	-0.596944	-1.82685	0.00215983	0.00608289
KEGG_GLYCEROLIPID_METABOLISM	36	-0.634972	-1.81922	0.0040568	0.00701597
KEGG_ASTHMA	26	-0.67275	-1.79736	0	0.00853386
KEGG_PHENYLALANINE_METABOLISM	15	-0.714921	-1.76684	0.0137795	0.0125122
KEGG_PROXIMAL_TUBULE_BICARBONATE_RECLAMATION	21	-0.676336	-1.74302	0.00209205	0.0154936
KEGG_RENIN_ANGIOTENSIN_SYSTEM	16	-0.724789	-1.73423	0.00873363	0.0163076
KEGG_OXIDATIVE_PHOSPHORYLATION	82	-0.510433	-1.71336	0	0.0198713
KEGG_HEMATOPOIETIC_CELL_LINEAGE	82	-0.511322	-1.70717	0.00413223	0.0199108
KEGG_STARCH_AND_SUCROSE_METABOLISM	29	-0.607004	-1.70692	0.0121457	0.0191926
KEGG_TYPE_II_DIABETES_MELLITUS	43	-0.578713	-1.69358	0.00235294	0.0215443
KEGG_GLYCINE_SERINE_AND_THREONINE_METABOLISM	27	-0.625152	-1.68624	0.00863931	0.0222894
KEGG_LEUKOCYTE_TRANSENDOTHELIAL_MIGRATION	105	-0.472368	-1.64924	0	0.0313991
KEGG_LYSINE_DEGRADATION	35	-0.556171	-1.61498	0.0105932	0.0410449
KEGG_NEUROACTIVE_LIGAND_RECEPTOR_INTERACTION	240	-0.414072	-1.6078	0	0.0423545
KEGG_JAK_STAT_SIGNALING_PATHWAY	137	-0.434851	-1.57306	0	0.0568211
KEGG_STEROID_HORMONE_BIOSYNTHESIS	39	-0.541581	-1.57167	0.0184049	0.0557399
KEGG_TYPE_I_DIABETES_MELLITUS	39	-0.529489	-1.56819	0.0196507	0.055726
KEGG_CYTOKINE_CYTOKINE_RECEPTOR_INTERACTION	229	-0.403947	-1.55599	0	0.0593291
KEGG_AUTOIMMUNE_THYROID_DISEASE	46	-0.505207	-1.53686	0.0203666	0.0662007
KEGG_ARGININE_AND_PROLINE_METABOLISM	43	-0.512801	-1.51342	0.029106	0.0784064
KEGG_SYSTEMIC_LUPUS_ERYTHEMATOSUS	49	-0.484939	-1.49264	0.0199557	0.08606
KEGG_CELL_ADHESION_MOLECULES_CAMS	115	-0.418265	-1.4765	0.0105263	0.0955573
KEGG_CHEMOKINE_SIGNALING_PATHWAY	165	-0.398483	-1.47533	0.00408998	0.0938779
KEGG_FC_EPSILON_RI_SIGNALING_PATHWAY	72	-0.444754	-1.46943	0.0206612	0.0959809
KEGG_ARACHIDONIC_ACID_METABOLISM	46	-0.468398	-1.4574	0.0349345	0.102687
KEGG_ALLOGRAFT_REJECTION	33	-0.503978	-1.45662	0.0476191	0.100871
KEGG_ABC_TRANSPORTERS	35	-0.491286	-1.4542	0.044289	0.100623
KEGG_VIRAL_MYOCARDITIS	65	-0.421178	-1.37754	0.0465587	0.148749
KEGG_PARKINSONS_DISEASE	84	-0.411001	-1.37667	0.033557	0.146853
KEGG_TIGHT_JUNCTION	114	-0.390809	-1.36777	0.0172786	0.153278
KEGG_FOCAL_ADHESION	187	-0.352946	-1.33879	0.0277778	0.169345
