# Supplementary material for: Comprehensive Analysis of a Six-Gene Signature Predicting Survival and Immune Infiltration of Liposarcoma Patients and Deciphering Its Therapeutic Significance
Source: Int J Mol Sci. 2024 Jul 16;25(14):7792. doi: 10.3390/ijms25147792 (PMC11277418; doi:10.3390/ijms25147792)
Supplement: Supplementary file 1 [file ijms-25-07792-s001.zip › Supplementary Tables/Table S4.xlsx]

## Sheet: Sheet1
Table S4. GSEA results of 6 signature genes.
p value	ADIPOQ		ADRB2		COL5A1		G0S2		GPD1		TOP2A
	Upper 40%	Lower 60%	Upper 40%	Lower 60%	Upper 40%	Lower 60%	Upper 37.5%	Lower 62.6%	Upper 40%	Lower 60%	Upper 40%	Lower 60%
165 gene sets	111	54	91	74	81	84	110	55	93	72	68	97
FDR < 25%	25	10	44	21	12	39	54	13	36	11	17	51
nominal p value < 1%	10	5	31	9	5	28	29	7	16	7	10	31
nominal p value < 5%	24	9	38	19	14	36	45	11	30	14	15	41
NAME	ADIPOQ					ADRB2					COL5A1					G0S2					GPD1					TOP2A
	Size	ES	NES	NOM p-val	FDR q-val	Size	ES	NES	NOM p-val	FDR q-val	Size	ES	NES	NOM p-val	FDR q-val	Size	ES	NES	NOM p-val	FDR q-val	Size	ES	NES	NOM p-val	FDR q-val	Size	ES	NES	NOM p-val	FDR q-val
KEGG_CELL_CYCLE	114	-0.490012	-1.92689	0	0.00634208	114	-0.344796	-1.33848	0.0446429	0.247937	0	0.564855	2.15493	0	0	114	-0.518185	-1.92759	0	0.00390666	114	-0.459201	-1.87715	0	0.0156078	114	0.679524	2.48493	0	0
KEGG_OOCYTE_MEIOSIS	92	-0.482686	-1.8558	0	0.0119679	NA	NA	NA	NA	NA	0.143783	0.438643	1.61231	0.00499168	0.143783	92	-0.490777	-1.77415	0.00253165	0.0172625	92	-0.439331	-1.76024	0.00345423	0.0438681	92	0.562646	1.98264	0	0.000397783
KEGG_DNA_REPLICATION	34	-0.666688	-2.1019	0	0.000794118	34	-0.500528	-1.54142	0.0208333	0.105696	NA	NA	NA	NA	NA	34	-0.598866	-1.80446	0	0.0136769	34	-0.528175	-1.72278	0	0.0543571	34	0.760241	2.26173	0	0
KEGG_SPLICEOSOME	100	-0.436786	-1.71357	0	0.0406185	100	-0.472197	-1.80813	0	0.0151725	NA	NA	NA	NA	NA	NA	NA	NA	NA	NA	100	-0.523514	-2.09691	0	0.000378947	100	0.565434	2.05315	0	0.000260536
KEGG_TGF_BETA_SIGNALING_PATHWAY	NA	NA	NA	NA	NA	77	-0.45612	-1.6643	0.004329	0.0664521	0.00926495	0.53653	1.8987	0.00169779	0.00926495	77	-0.588851	-2.04278	0	0.00140406	77	-0.438539	-1.69549	0.00342466	0.0579817	NA	NA	NA	NA	NA
KEGG_ECM_RECEPTOR_INTERACTION	NA	NA	NA	NA	NA	79	-0.456062	-1.65256	0	0.0634529	0.013689	0.51435	1.85087	0	0.013689	79	-0.561642	-2.00844	0	0.000702032	79	-0.394579	-1.53664	0.0101523	0.181988	NA	NA	NA	NA	NA
KEGG_FOCAL_ADHESION	NA	NA	NA	NA	NA	187	-0.35228	-1.44215	0.005	0.154006	NA	NA	NA	NA	NA	187	-0.400244	-1.58833	0	0.107534	187	-0.360214	-1.58189	0.0015748	0.142752	NA	NA	NA	NA	NA
KEGG_BASAL_TRANSCRIPTION_FACTORS	NA	NA	NA	NA	NA	30	-0.497258	-1.50526	0.0325203	0.133475	NA	NA	NA	NA	NA	NA	NA	NA	NA	NA	30	-0.459371	-1.48077	0.0433145	0.227698	30	0.513455	1.49896	0.0376569	0.130449
KEGG_MISMATCH_REPAIR	22	-0.562164	-1.60234	0.0243408	0.100502	NA	NA	NA	NA	NA	NA	NA	NA	NA	NA	22	-0.566068	-1.5575	0.0285714	0.120486	NA	NA	NA	NA	NA	22	0.698925	1.86935	0	0.00372339
KEGG_BASAL_CELL_CARCINOMA	NA	NA	NA	NA	NA	44	-0.626025	-2.02029	0	0.00302964	NA	NA	NA	NA	NA	44	-0.444601	-1.41499	0.0480549	0.223062	NA	NA	NA	NA	NA	44	0.466057	1.45233	0.0297619	0.142956
KEGG_P53_SIGNALING_PATHWAY	NA	NA	NA	NA	NA	NA	NA	NA	NA	NA	0.160955	0.44937	1.53596	0.0162455	0.160955	60	-0.452229	-1.53863	0.00686499	0.122318	NA	NA	NA	NA	NA	60	0.455266	1.48603	0.0150862	0.134409
KEGG_VASCULAR_SMOOTH_MUSCLE_CONTRACTION	NA	NA	NA	NA	NA	NA	NA	NA	NA	NA	NA	NA	NA	NA	NA	95	-0.398373	-1.44658	0.015873	0.216268	95	-0.35547	-1.43415	0.0228471	0.24519	NA	NA	NA	NA	NA
KEGG_HOMOLOGOUS_RECOMBINATION	25	-0.516391	-1.50787	0.0329218	0.170751	NA	NA	NA	NA	NA	NA	NA	NA	NA	NA	NA	NA	NA	NA	NA	NA	NA	NA	NA	NA	25	0.598853	1.67168	0.010352	0.0352713
KEGG_RIBOSOME	NA	NA	NA	NA	NA	67	-0.530767	-1.88576	0	0.00650388	0.194828	0.428082	1.48753	0.0294627	0.194828	NA	NA	NA	NA	NA	NA	NA	NA	NA	NA	NA	NA	NA	NA	NA
KEGG_HUNTINGTONS_DISEASE	NA	NA	NA	NA	NA	136	-0.433436	-1.7027	0	0.0514922	NA	NA	NA	NA	NA	NA	NA	NA	NA	NA	NA	NA	NA	NA	NA	136	0.38353	1.45396	0.00649351	0.150009
KEGG_BASE_EXCISION_REPAIR	NA	NA	NA	NA	NA	30	-0.534268	-1.62238	0.0148305	0.07392	NA	NA	NA	NA	NA	NA	NA	NA	NA	NA	NA	NA	NA	NA	NA	30	0.612289	1.78411	0.0040568	0.0127034
KEGG_PROGESTERONE_MEDIATED_OOCYTE_MATURATION	NA	NA	NA	NA	NA	NA	NA	NA	NA	NA	NA	NA	NA	NA	NA	73	-0.405899	-1.42286	0.0174129	0.231248	NA	NA	NA	NA	NA	73	0.452234	1.52584	0.0146138	0.12308
KEGG_RNA_DEGRADATION	NA	NA	NA	NA	NA	NA	NA	NA	NA	NA	0.0611335	0.536802	1.72036	0.00353982	0.0611335	NA	NA	NA	NA	NA	NA	NA	NA	NA	NA	44	0.61337	1.91011	0	0.00206269
KEGG_PROTEASOME	NA	NA	NA	NA	NA	NA	NA	NA	NA	NA	NA	NA	NA	NA	NA	NA	NA	NA	NA	NA	39	-0.643658	-2.14125	0	0	NA	NA	NA	NA	NA
KEGG_GLUTATHIONE_METABOLISM	NA	NA	NA	NA	NA	NA	NA	NA	NA	NA	NA	NA	NA	NA	NA	NA	NA	NA	NA	NA	40	-0.425716	-1.45991	0.034904	0.239052	NA	NA	NA	NA	NA
KEGG_HEDGEHOG_SIGNALING_PATHWAY	44	-0.457128	-1.53354	0.00898876	0.159391	NA	NA	NA	NA	NA	NA	NA	NA	NA	NA	NA	NA	NA	NA	NA	NA	NA	NA	NA	NA	NA	NA	NA	NA	NA
KEGG_GAP_JUNCTION	82	-0.36745	-1.40377	0.0251142	0.238809	NA	NA	NA	NA	NA	NA	NA	NA	NA	NA	NA	NA	NA	NA	NA	NA	NA	NA	NA	NA	NA	NA	NA	NA	NA
KEGG_NOTCH_SIGNALING_PATHWAY	NA	NA	NA	NA	NA	38	-0.589621	-1.88708	0	0.00975581	NA	NA	NA	NA	NA	NA	NA	NA	NA	NA	NA	NA	NA	NA	NA	NA	NA	NA	NA	NA
KEGG_ADHERENS_JUNCTION	NA	NA	NA	NA	NA	66	-0.454699	-1.61845	0.0114679	0.0678956	NA	NA	NA	NA	NA	NA	NA	NA	NA	NA	NA	NA	NA	NA	NA	NA	NA	NA	NA	NA
KEGG_GLYCOSAMINOGLYCAN_BIOSYNTHESIS_HEPARAN_SULFATE	NA	NA	NA	NA	NA	21	-0.566336	-1.54178	0.0231579	0.115683	NA	NA	NA	NA	NA	NA	NA	NA	NA	NA	NA	NA	NA	NA	NA	NA	NA	NA	NA	NA
KEGG_PARKINSONS_DISEASE	NA	NA	NA	NA	NA	84	-0.403906	-1.49741	0.0117925	0.130619	NA	NA	NA	NA	NA	NA	NA	NA	NA	NA	NA	NA	NA	NA	NA	NA	NA	NA	NA	NA
KEGG_MELANOGENESIS	NA	NA	NA	NA	NA	86	-0.398995	-1.47931	0.00461894	0.140442	NA	NA	NA	NA	NA	NA	NA	NA	NA	NA	NA	NA	NA	NA	NA	NA	NA	NA	NA	NA
KEGG_TIGHT_JUNCTION	NA	NA	NA	NA	NA	114	-0.360155	-1.41234	0.0167464	0.181078	NA	NA	NA	NA	NA	NA	NA	NA	NA	NA	NA	NA	NA	NA	NA	NA	NA	NA	NA	NA
KEGG_WNT_SIGNALING_PATHWAY	NA	NA	NA	NA	NA	132	-0.338808	-1.35464	0.037037	0.244259	NA	NA	NA	NA	NA	NA	NA	NA	NA	NA	NA	NA	NA	NA	NA	NA	NA	NA	NA	NA
KEGG_N_GLYCAN_BIOSYNTHESIS	NA	NA	NA	NA	NA	NA	NA	NA	NA	NA	0.138942	0.515724	1.59819	0.017762	0.138942	NA	NA	NA	NA	NA	NA	NA	NA	NA	NA	NA	NA	NA	NA	NA
KEGG_GLYCOLYSIS_GLUCONEOGENESIS	NA	NA	NA	NA	NA	NA	NA	NA	NA	NA	0.123739	0.472419	1.59428	0.0106572	0.123739	NA	NA	NA	NA	NA	NA	NA	NA	NA	NA	NA	NA	NA	NA	NA
KEGG_PROTEIN_EXPORT	NA	NA	NA	NA	NA	NA	NA	NA	NA	NA	0.177535	0.58098	1.53833	0.0320755	0.177535	NA	NA	NA	NA	NA	NA	NA	NA	NA	NA	NA	NA	NA	NA	NA
KEGG_GLYCOSYLPHOSPHATIDYLINOSITOL_GPI_ANCHOR_BIOSYNTHESIS	NA	NA	NA	NA	NA	NA	NA	NA	NA	NA	0.188471	0.552592	1.50462	0.0475352	0.188471	NA	NA	NA	NA	NA	NA	NA	NA	NA	NA	NA	NA	NA	NA	NA
KEGG_CYSTEINE_AND_METHIONINE_METABOLISM	NA	NA	NA	NA	NA	NA	NA	NA	NA	NA	0.216026	0.482093	1.46405	0.0494297	0.216026	NA	NA	NA	NA	NA	NA	NA	NA	NA	NA	NA	NA	NA	NA	NA
KEGG_NUCLEOTIDE_EXCISION_REPAIR	NA	NA	NA	NA	NA	NA	NA	NA	NA	NA	NA	NA	NA	NA	NA	NA	NA	NA	NA	NA	NA	NA	NA	NA	NA	42	0.534268	1.65136	0.00438597	0.0384344
KEGG_UBIQUITIN_MEDIATED_PROTEOLYSIS	NA	NA	NA	NA	NA	NA	NA	NA	NA	NA	NA	NA	NA	NA	NA	NA	NA	NA	NA	NA	NA	NA	NA	NA	NA	111	0.410135	1.51834	0.00860215	0.119996
NA means that the gene is not enriched to the pathway.
